# Supplementary material for: Data set on work routine management among academic staff in selected Nigerian University: The eustress perspective
Source: Data Brief. 2021 Nov 26;39:107621. doi: 10.1016/j.dib.2021.107621 (PMC8640227; doi:10.1016/j.dib.2021.107621)
Supplement: Supplementary file 1 [file mmc1.zip › mmc1/Eustress and Academic Staff Performance .csv]

Timestamp	1. University	2. Gender	3. Age	4. Highest Educational Qualification	5. How long have you been lecturing at your university?	6. My Job description is clear to me	7. I daily prioritize my responsibilities	8. My work schedule is well planned out	9. I keep an actionable to do list	10. I take time out to engage in relaxation and exercise	11. I am able to create time to counsel students	12. Students benefit from my guidance	13. I help students to have clarity of academic goals	14. Students feel comfortable talking with me about concerns that pertain to academics	15. I motivate students to achieve their career goals	16. I develop appropriate programme and time table for my student supervision	17. I create a scheduled plan for writing publication	18. My calendar is organized to accommodate conferences and workshops attendance	19. I am motivated to engage in partnership and collaboration with other faculty	20. I am able to meet the set publication criteria	21. There is a high level of research productivity by academic staff	22. Academic staff are able to produce quality research	23. The research output of academic staff are of high impact	24. Large number of publications are turned out by academic staff	25. There is an effective center for research and development in the university	26. I am able to meet up with teaching obligation efficiently	27. Class sessions are attended to promptly	28. Teaching duties are discharged assiduously by academic staff	29. I diligently attend to lecture time	30. I have total control of my class	31. My roles are performed skilfully	32. I positively perceive my role	33. My role is not demanding	34. There is provision for social support by management	35. I engage in time management to cope with the demand of my role	36. Community service engagement is able to solve social problems in my community	37. The community service in my university is highly effective	38. Participation in developmental projects has impact in my community	39. The university immediate community benefit from community service	40. The university has an effective community service group/facilitators	41. I am able to positively deal with the challenges of work routine	42. My years of experience help me to better deal with work stressors	43. I have control over how work stressors affect me	44. I anticipate positive event while coping with strain	45. I know what to do when I am under pressure	46. I am able to effectively manage my work routine	47. I take time out to relax occasionally	48. The university’s set publication requirements are met by academic staff	49. I am able to cope with the demand of my roles
2020/09/04 9:09:25 AM GMT+1	Ladoke Akintola University	Female	31-40	M.Phil/Ph.D/Ph.D	11-15 years	Strongly Agree	Agree	Agree	Disagree	Agree	Strongly Agree	Strongly Agree	Strongly Agree	Strongly Agree	Strongly Agree	Agree	Agree	Agree	Agree	Agree	Strongly Agree	Agree	Agree	Agree	Agree	Strongly Agree	Strongly Agree	Agree	Agree	Agree	Agree	Agree	Agree	Agree	Agree	Agree	Agree	Agree	Strongly Agree	Agree	Agree	Agree	Agree	Agree	Strongly Agree	Strongly Agree	Agree	Agree	Agree
2020/09/04 9:15:38 AM GMT+1	Ladoke Akintola University	Female	31-40	M.Phil/Ph.D/Ph.D	11-15 years	Strongly Agree	Agree	Agree	Disagree	Agree	Strongly Agree	Strongly Agree	Strongly Agree	Strongly Agree	Strongly Agree	Agree	Agree	Agree	Agree	Agree	Strongly Agree	Agree	Agree	Agree	Agree	Strongly Agree	Strongly Agree	Agree	Agree	Agree	Agree	Agree	Agree	Agree	Agree	Agree	Agree	Agree	Strongly Agree	Agree	Agree	Agree	Agree	Agree	Strongly Agree	Strongly Agree	Agree	Agree	Agree
2020/09/04 10:49:33 AM GMT+1	Lagos State University	Male	41-50	M.Phil/Ph.D/Ph.D	6-10 years	Agree	Agree	Agree	Agree	Agree	Agree	Agree	Agree	Agree	Agree	Agree	Agree	Agree	Agree	Agree	Agree	Agree	Agree	Agree	Agree	Agree	Agree	Agree	Agree	Agree	Agree	Agree	Agree	Disagree	Agree	Agree	Agree	Agree	Agree	Agree	Agree	Agree	Agree	Agree	Agree	Agree	Agree	Agree	Agree
2020/09/05 11:01:13 AM GMT+1	University of Lagos	Male	41-50	M.Phil/Ph.D/Ph.D	1-5 years	Strongly Agree	Strongly Agree	Strongly Agree	Agree	Agree	Agree	Strongly Agree	Strongly Agree	Agree	Strongly Agree	Agree	Strongly Agree	Agree	Agree	Strongly Agree	Agree	Undecided	Agree	Agree	Strongly Agree	Strongly Agree	Strongly Agree	Agree	Strongly Agree	Strongly Agree	Strongly Agree	Agree	Disagree	Agree	Agree	Agree	Agree	Agree	Agree	Agree	Agree	Agree	Strongly Agree	Agree	Strongly Agree	Strongly Agree	Agree	Agree	Strongly Agree
2020/09/05 11:27:33 AM GMT+1	Covenant University	Female	41-50	M.Phil/Ph.D/Ph.D	16 years and above	Agree	Agree	Disagree	Agree	Undecided	Agree	Strongly Agree	Strongly Agree	Strongly Agree	Strongly Agree	Strongly Agree	Disagree	Undecided	Undecided	Agree	Agree	Agree	Agree	Agree	Agree	Agree	Agree	Undecided	Agree	Strongly Agree	Strongly Agree	Agree	Strongly Disagree	Undecided	Agree	Agree	Strongly Agree	Agree	Strongly Agree	Strongly Agree	Undecided	Disagree	Disagree	Strongly Agree	Undecided	Agree	Undecided	Disagree	Strongly Agree
2020/09/05 11:28:28 AM GMT+1	Covenant University	Female	31-40	M.Phil/Ph.D/Ph.D	1-5 years	Agree	Strongly Agree	Agree	Agree	Agree	Disagree	Undecided	Agree	Undecided	Agree	Undecided	Undecided	Disagree	Disagree	Disagree	Agree	Disagree	Disagree	Undecided	Disagree	Disagree	Agree	Disagree	Agree	Agree	Undecided	Agree	Strongly Disagree	Undecided	Agree	Agree	Disagree	Undecided	Agree	Disagree	Agree	Agree	Agree	Agree	Agree	Agree	Agree	Disagree	Agree
2020/09/05 4:01:41 PM GMT+1	Covenant University	Male	50 and Above	M.Phil/Ph.D/Ph.D	16 years and above	Strongly Agree	Agree	Agree	Agree	Agree	Agree	Agree	Agree	Agree	Agree	Agree	Agree	Agree	Agree	Agree	Agree	Agree	Agree	Disagree	Agree	Agree	Agree	Agree	Agree	Agree	Agree	Agree	Strongly Disagree	Strongly Disagree	Agree	Agree	Agree	Agree	Agree	Agree	Agree	Agree	Agree	Agree	Agree	Agree	Agree	Disagree	Agree
2020/09/05 6:46:31 PM GMT+1	Covenant University	Female	50 and Above	M.Phil/Ph.D/Ph.D	11-15 years	Agree	Agree	Agree	Agree	Agree	Agree	Agree	Agree	Agree	Agree	Agree	Agree	Agree	Agree	Agree	Agree	Agree	Agree	Agree	Agree	Agree	Agree	Agree	Agree	Agree	Agree	Agree	Agree	Agree	Agree	Agree	Agree	Agree	Agree	Agree	Agree	Agree	Agree	Agree	Agree	Agree	Agree	Agree	Agree
2020/09/09 3:49:56 PM GMT+1	Covenant University	Male	31-40	M.Phil/Ph.D/Ph.D	6-10 years	Strongly Agree	Strongly Agree	Strongly Agree	Agree	Strongly Agree	Agree	Strongly Agree	Strongly Agree	Strongly Agree	Agree	Agree	Agree	Strongly Agree	Agree	Agree	Undecided	Agree	Strongly Agree	Strongly Agree	Agree	Disagree	Agree	Strongly Agree	Disagree	Strongly Agree	Strongly Agree	Strongly Agree	Strongly Agree	Strongly Agree	Strongly Agree	Strongly Agree	Disagree	Disagree	Strongly Agree	Strongly Agree	Strongly Agree	Agree	Strongly Agree	Strongly Agree	Strongly Agree	Strongly Agree	Strongly Agree	Strongly Agree	Strongly Agree
2020/09/10 9:34:31 AM GMT+1	University of Ibadan	Male	41-50	M.Phil/Ph.D/Ph.D	16 years and above	Strongly Agree	Strongly Agree	Strongly Agree	Agree	Agree	Agree	Strongly Agree	Strongly Agree	Agree	Strongly Agree	Agree	Strongly Agree	Agree	Agree	Agree	Strongly Agree	Undecided	Agree	Undecided	Undecided	Agree	Agree	Agree	Agree	Strongly Agree	Strongly Agree	Agree	Strongly Disagree	Disagree	Agree	Undecided	Undecided	Agree	Agree	Undecided	Undecided	Undecided	Undecided	Agree	Agree	Agree	Agree	Undecided	Agree
2020/09/10 10:10:37 AM GMT+1	Covenant University	Female	21-30	B.Sc.	1-5 years	Agree	Undecided	Disagree	Undecided	Agree	Undecided	Undecided	Agree	Agree	Agree	Agree	Undecided	Disagree	Undecided	Undecided	Agree	Agree	Strongly Agree	Agree	Undecided	Agree	Agree	Undecided	Agree	Agree	Agree	Agree	Undecided	Undecided	Agree	Strongly Agree	Undecided	Undecided	Agree	Undecided	Undecided	Disagree	Disagree	Agree	Undecided	Agree	Agree	Undecided	Undecided
2020/09/14 8:39:27 AM GMT+1	Covenant University	Female	21-30	M.Sc/MBA	1-5 years	Strongly Agree	Agree	Undecided	Agree	Disagree	Agree	Agree	Agree	Strongly Agree	Agree	Agree	Undecided	Disagree	Agree	Agree	Disagree	Agree	Agree	Strongly Agree	Strongly Agree	Strongly Agree	Agree	Strongly Agree	Strongly Agree	Strongly Agree	Agree	Agree	Disagree	Disagree	Agree	Agree	Agree	Strongly Agree	Agree	Agree	Agree	Agree	Agree	Agree	Agree	Agree	Strongly Agree	Strongly Agree	Agree
2020/09/14 11:41:46 AM GMT+1	Covenant University	Female	41-50	M.Phil/Ph.D/Ph.D	16 years and above	Agree	Agree	Agree	Agree	Agree	Agree	Agree	Agree	Agree	Agree	Agree	Agree	Agree	Agree	Agree	Agree	Agree	Agree	Agree	Disagree	Agree	Agree	Agree	Agree	Agree	Agree	Agree	Disagree	Disagree	Agree	Agree	Agree	Agree	Agree	Agree	Agree	Agree	Agree	Agree	Agree	Agree	Agree	Agree	Agree
2020/09/14 1:42:19 PM GMT+1	Covenant University	Male	21-30	M.Sc/MBA	1-5 years	Agree	Agree	Agree	Agree	Agree	Agree	Agree	Agree	Agree	Agree	Agree	Agree	Agree	Agree	Agree	Agree	Agree	Agree	Agree	Agree	Agree	Agree	Agree	Agree	Agree	Agree	Agree	Disagree	Agree	Agree	Agree	Agree	Agree	Agree	Agree	Agree	Agree	Agree	Agree	Agree	Agree	Agree	Agree	Agree
2020/09/14 2:03:26 PM GMT+1	Covenant University	Female	31-40	M.Phil/Ph.D/Ph.D	11-15 years	Strongly Agree	Strongly Agree	Strongly Agree	Disagree	Agree	Agree	Strongly Agree	Agree	Strongly Agree	Agree	Strongly Agree	Disagree	Agree	Agree	Agree	Agree	Disagree	Disagree	Disagree	Agree	Agree	Agree	Agree	Strongly Agree	Strongly Agree	Agree	Agree	Disagree	Disagree	Agree	Disagree	Agree	Agree	Agree	Strongly Agree	Strongly Agree	Agree	Agree	Agree	Agree	Agree	Agree	Agree	Agree
2020/09/14 2:45:40 PM GMT+1	Covenant University	Female	31-40	M.Sc/MBA	6-10 years	Strongly Agree	Agree	Agree	Agree	Agree	Agree	Strongly Agree	Strongly Agree	Strongly Agree	Strongly Agree	Strongly Agree	Agree	Disagree	Agree	Agree	Agree	Undecided	Undecided	Agree	Agree	Strongly Agree	Strongly Agree	Strongly Agree	Strongly Agree	Strongly Agree	Strongly Agree	Strongly Agree	Agree	Undecided	Agree	Agree	Undecided	Undecided	Undecided	Undecided	Agree	Strongly Agree	Agree	Strongly Agree	Agree	Strongly Agree	Agree	Strongly Agree	Agree
2020/09/14 3:45:50 PM GMT+1	Covenant University	Female	41-50	M.Sc/MBA	6-10 years	Strongly Agree	Strongly Agree	Strongly Agree	Agree	Strongly Agree	Undecided	Agree	Agree	Agree	Agree	Undecided	Undecided	Agree	Undecided	Undecided	Agree	Agree	Agree	Strongly Agree	Strongly Agree	Disagree	Strongly Agree	Agree	Undecided	Undecided	Strongly Agree	Strongly Agree	Strongly Disagree	Agree	Strongly Agree	Strongly Agree	Strongly Agree	Strongly Agree	Strongly Agree	Strongly Agree	Strongly Agree	Strongly Agree	Strongly Agree	Strongly Agree	Strongly Agree	Strongly Agree	Strongly Agree	Strongly Agree	Agree
2020/09/14 6:37:16 PM GMT+1	University of Lagos	Male	31-40	M.Phil/Ph.D/Ph.D	6-10 years	Strongly Agree	Strongly Agree	Strongly Agree	Strongly Agree	Agree	Agree	Agree	Agree	Agree	Agree	Strongly Agree	Strongly Agree	Agree	Agree	Agree	Undecided	Undecided	Undecided	Strongly Agree	Undecided	Strongly Agree	Agree	Agree	Agree	Agree	Agree	Agree	Disagree	Disagree	Agree	Disagree	Disagree	Disagree	Undecided	Disagree	Disagree	Disagree	Agree	Agree	Agree	Agree	Agree	Agree	Agree
2020/09/15 12:48:58 PM GMT+1	Ladoke Akintola University	Male	41-50	M.Phil/Ph.D/Ph.D	6-10 years	Strongly Agree	Strongly Agree	Agree		Agree	Agree	Strongly Agree	Strongly Agree	Agree	Strongly Agree	Agree	Strongly Agree	Disagree	Disagree	Strongly Agree	Agree	Agree	Agree	Agree	Disagree	Agree	Strongly Agree	Agree	Strongly Agree	Strongly Agree	Strongly Agree	Strongly Agree	Disagree	Strongly Disagree	Agree	Strongly Disagree	Disagree	Agree	Undecided	Undecided	Undecided	Agree	Undecided	Agree	Agree	Strongly Agree	Strongly Agree	Agree	Strongly Agree
2020/09/15 8:18:51 PM GMT+1	University of Ibadan	Male	41-50	M.Sc/MBA	1-5 years	Strongly Agree	Strongly Agree	Strongly Agree	Agree	Agree	Agree	Strongly Agree	Strongly Agree	Strongly Agree	Strongly Agree	Agree	Agree	Strongly Agree	Strongly Agree	Strongly Agree	Strongly Agree	Strongly Agree	Strongly Agree	Strongly Agree	Strongly Agree	Strongly Agree	Strongly Agree	Strongly Agree	Strongly Agree	Agree	Strongly Agree	Strongly Agree	Strongly Disagree	Agree	Strongly Agree	Agree	Disagree	Agree	Strongly Agree	Disagree	Disagree	Disagree	Disagree	Agree	Strongly Agree	Agree	Agree	Strongly Agree	Strongly Agree
2020/09/17 4:56:31 AM GMT+1	Covenant University	Female	41-50	M.Phil/Ph.D/Ph.D	11-15 years	Agree	Agree	Agree	Agree	Agree	Agree	Agree	Agree	Agree	Agree	Agree	Agree	Agree	Agree	Agree	Agree	Agree	Agree	Agree	Disagree	Agree	Agree	Agree	Agree	Agree	Agree	Agree	Disagree	Disagree	Agree	Disagree	Agree	Agree	Agree	Agree	Agree	Agree	Agree	Agree	Agree	Agree	Agree	Agree	Agree
2020/09/21 11:19:25 AM GMT+1	Babcock University	Male	50 and Above	M.Phil/Ph.D/Ph.D	1-5 years	Agree	Strongly Agree	Agree	Agree	Agree	Undecided	Strongly Agree	Strongly Agree	Strongly Agree	Strongly Agree	Agree	Agree	Undecided	Agree	Agree	Agree	Agree	Strongly Agree	Agree	Agree	Agree	Agree	Agree	Strongly Agree	Agree	Agree	Agree	Undecided	Agree	Agree	Agree	Agree	Agree	Agree	Agree	Agree	Agree	Strongly Agree	Agree	Agree	Agree	Agree	Strongly Agree	Agree
2020/09/21 11:23:41 AM GMT+1	Babcock University	Male	41-50	M.Phil/Ph.D/Ph.D	6-10 years	Strongly Agree	Strongly Agree	Agree	Undecided	Disagree	Agree	Strongly Agree	Agree	Strongly Agree	Strongly Agree	Agree	Agree	Disagree	Agree	Strongly Agree	Agree	Agree	Undecided	Agree	Agree	Agree	Agree	Undecided	Agree	Agree	Agree	Undecided	Strongly Disagree	Strongly Disagree	Agree	Agree	Strongly Agree	Strongly Agree	Agree	Agree	Agree	Agree	Agree	Agree	Agree	Agree	Disagree	Agree	Agree
2020/09/21 11:24:03 AM GMT+1	Babcock University	Male	50 and Above	M.Phil/Ph.D/Ph.D	6-10 years	Strongly Agree	Strongly Agree	Agree	Undecided	Disagree	Agree	Strongly Agree	Agree	Strongly Agree	Strongly Agree	Agree	Agree	Disagree	Agree	Strongly Agree	Agree	Agree	Undecided	Agree	Agree	Agree	Agree	Undecided	Agree	Agree	Agree	Undecided	Strongly Disagree	Strongly Disagree	Agree	Agree	Strongly Agree	Strongly Agree	Agree	Agree	Agree	Agree	Agree	Agree	Agree	Agree	Disagree	Agree	Agree
2020/09/21 11:24:13 AM GMT+1	Babcock University	Male	41-50	M.Phil/Ph.D/Ph.D	6-10 years	Agree	Strongly Agree	Agree	Undecided	Disagree	Agree	Strongly Agree	Agree	Strongly Agree	Strongly Agree	Agree	Agree	Disagree	Agree	Strongly Agree	Agree	Agree	Undecided	Agree	Agree	Agree	Agree	Undecided	Agree	Agree	Agree	Undecided	Strongly Disagree	Strongly Disagree	Agree	Agree	Strongly Agree	Strongly Agree	Agree	Agree	Agree	Agree	Agree	Agree	Agree	Agree	Disagree	Agree	Agree
2020/09/21 11:38:31 AM GMT+1	Babcock University	Male	41-50	M.Phil/Ph.D/Ph.D	1-5 years	Strongly Agree	Agree	Agree	Agree	Agree	Agree	Agree	Strongly Agree	Strongly Agree	Strongly Agree	Agree	Agree	Disagree	Agree	Disagree	Agree	Undecided	Agree	Agree	Agree	Agree	Agree	Strongly Agree	Strongly Agree	Strongly Agree	Strongly Agree	Strongly Agree	Disagree	Disagree	Strongly Agree	Strongly Agree	Undecided	Agree	Agree	Agree	Strongly Agree	Strongly Agree	Strongly Agree	Strongly Agree	Strongly Agree	Strongly Agree	Strongly Agree	Undecided	Agree
2020/09/21 11:53:45 PM GMT+1	Babcock University	Male	50 and Above	M.Phil/Ph.D/Ph.D	1-5 years	Agree	Agree	Agree	Agree	Agree	Agree	Agree	Strongly Agree	Strongly Agree	Strongly Agree	Agree	Agree	Disagree	Agree	Disagree	Agree	Undecided	Agree	Agree	Agree	Agree	Agree	Strongly Agree	Strongly Agree	Strongly Agree	Strongly Agree	Strongly Agree	Disagree	Disagree	Strongly Agree	Strongly Agree	Undecided	Agree	Agree	Agree	Strongly Agree	Strongly Agree	Strongly Agree	Strongly Agree	Strongly Agree	Strongly Agree	Strongly Agree	Undecided	Agree
2020/09/22 12:51:23 PM GMT+1	Lagos State University	Male	41-50	M.Phil/Ph.D/Ph.D	6-10 years	Strongly Agree	Agree	Agree	Agree	Strongly Disagree	Agree	Agree	Agree	Agree	Agree	Agree	Disagree	Disagree	Agree	Undecided	Agree	Agree	Agree	Agree	Agree	Agree	Agree	Undecided	Agree	Agree	Agree	Undecided	Agree	Disagree	Agree	Agree	Agree	Agree	Disagree	Disagree	Agree	Agree	Undecided	Disagree	Agree	Agree	Agree	Agree	Agree
2020/09/22 12:56:10 PM GMT+1	Lagos State University	Male	31-40	M.Phil/Ph.D/Ph.D	1-5 years	Agree	Agree	Strongly Agree	Strongly Agree	Strongly Disagree	Undecided	Agree	Agree	Strongly Agree	Strongly Agree	Agree	Agree	Undecided	Agree	Undecided	Agree	Strongly Agree	Agree	Agree	Agree	Agree	Strongly Agree	Strongly Agree	Strongly Agree	Strongly Agree	Strongly Agree	Agree	Disagree	Disagree	Agree	Agree	Agree	Undecided	Agree	Agree	Agree	Agree	Agree	Agree	Strongly Agree	Strongly Agree	Agree	Agree	Strongly Agree
2020/09/22 12:56:17 PM GMT+1	Lagos State University	Male	31-40	M.Phil/Ph.D/Ph.D	1-5 years	Agree	Agree	Strongly Agree	Strongly Agree	Strongly Disagree	Undecided	Agree	Agree	Strongly Agree	Strongly Agree	Agree	Agree	Undecided	Agree	Undecided	Agree	Strongly Agree	Agree	Agree	Agree	Agree	Strongly Agree	Strongly Agree	Strongly Agree	Strongly Agree	Strongly Agree	Agree	Disagree	Disagree	Agree	Agree	Agree	Undecided	Agree	Agree	Agree	Agree	Agree	Agree	Strongly Agree	Strongly Agree	Agree	Agree	Strongly Agree
2020/09/22 9:07:09 PM GMT+1	Covenant University	Female	41-50	M.Phil/Ph.D/Ph.D	11-15 years	Agree	Agree	Undecided	Disagree	Strongly Agree	Strongly Agree	Strongly Agree	Strongly Agree	Strongly Agree	Strongly Agree	Agree	Disagree	Disagree	Agree	Disagree	Strongly Agree	Agree	Agree	Strongly Agree	Agree	Strongly Agree	Strongly Agree	Agree	Strongly Agree	Strongly Agree	Strongly Agree	Strongly Agree	Strongly Disagree	Strongly Disagree	Agree	Undecided	Undecided	Undecided	Agree	Agree	Agree	Agree	Agree	Agree	Agree	Agree	Agree	Disagree	Agree
2020/09/22 11:07:00 PM GMT+1	Lagos State University	Male	31-40	M.Phil/Ph.D/Ph.D	1-5 years	Agree	Agree	Strongly Agree	Strongly Agree	Strongly Disagree	Undecided	Agree	Agree	Strongly Agree	Strongly Agree	Agree	Agree	Undecided	Agree	Undecided	Agree	Strongly Agree	Agree	Agree	Agree	Agree	Strongly Agree	Strongly Agree	Strongly Agree	Strongly Agree	Strongly Agree	Agree	Disagree	Disagree	Agree	Agree	Agree	Undecided	Agree	Agree	Agree	Agree	Agree	Agree	Strongly Agree	Strongly Agree	Agree	Agree	Strongly Agree
2020/09/26 5:14:53 PM GMT+1	Lagos State University	Female	21-30	M.Sc/MBA	1-5 years	Strongly Agree	Agree	Strongly Agree	Strongly Agree	Undecided	Strongly Agree	Strongly Agree	Strongly Agree	Strongly Agree	Strongly Agree	Agree	Agree	Disagree	Agree	Strongly Agree	Strongly Agree	Strongly Agree	Disagree	Agree	Disagree	Strongly Agree	Strongly Agree	Strongly Agree	Agree	Strongly Agree	Agree	Agree	Disagree	Disagree	Strongly Agree	Disagree	Disagree	Undecided	Disagree	Agree	Agree	Agree	Agree	Strongly Agree	Agree	Agree	Strongly Agree	Undecided	Agree
2020/09/26 5:21:22 PM GMT+1	Lagos State University	Male	41-50	M.Sc/MBA	1-5 years	Strongly Agree	Strongly Agree	Strongly Agree	Agree	Strongly Agree	Strongly Agree	Agree	Strongly Agree	Strongly Agree	Strongly Agree	Strongly Agree	Strongly Agree	Strongly Disagree	Disagree	Strongly Agree	Strongly Agree	Agree	Strongly Agree	Strongly Agree	Agree	Strongly Agree	Undecided	Strongly Agree	Agree	Strongly Agree	Strongly Agree	Agree	Strongly Agree	Agree	Agree	Strongly Agree	Agree	Strongly Agree	Undecided	Strongly Agree	Strongly Agree	Strongly Agree	Strongly Agree	Strongly Agree	Strongly Agree	Agree	Agree	Agree	Strongly Agree
2020/09/26 5:29:05 PM GMT+1	University of Ibadan	Female	41-50	M.Phil/Ph.D/Ph.D	6-10 years	Strongly Agree	Agree	Agree	Agree	Strongly Agree	Agree	Strongly Agree	Strongly Agree	Agree	Agree	Strongly Agree	Agree	Strongly Agree	Agree	Agree	Agree	Agree	Undecided	Undecided	Agree	Agree	Agree	Agree	Strongly Agree	Strongly Agree	Agree	Agree	Agree	Disagree	Undecided	Agree	Undecided	Undecided	Agree	Undecided	Agree	Agree	Agree	Agree	Agree	Agree	Agree	Agree	Agree
2020/09/26 5:30:27 PM GMT+1	University of Ibadan	Female	41-50	M.Phil/Ph.D/Ph.D	6-10 years	Strongly Agree	Agree	Agree	Agree	Strongly Agree	Agree	Strongly Agree	Strongly Agree	Agree	Agree	Strongly Agree	Agree	Strongly Agree	Agree	Agree	Agree	Agree	Undecided	Undecided	Agree	Agree	Agree	Agree	Strongly Agree	Strongly Agree	Agree	Agree	Agree	Disagree	Undecided	Agree	Undecided	Undecided	Agree	Undecided	Agree	Agree	Agree	Agree	Agree	Agree	Agree	Agree	Agree
2020/09/26 5:34:31 PM GMT+1	University of Lagos	Male	31-40	M.Sc/MBA	6-10 years	Strongly Agree	Strongly Agree	Strongly Agree	Strongly Agree	Strongly Agree	Strongly Agree	Strongly Agree	Strongly Agree	Strongly Agree	Strongly Agree	Agree	Agree	Strongly Agree	Strongly Agree	Strongly Agree	Agree	Agree	Agree	Agree	Strongly Agree	Strongly Agree	Strongly Agree	Strongly Agree	Strongly Agree	Strongly Agree	Strongly Agree	Strongly Agree	Strongly Agree	Strongly Agree	Strongly Agree	Agree	Agree	Agree	Agree	Agree	Strongly Agree	Strongly Agree	Strongly Agree	Strongly Agree	Strongly Agree	Strongly Agree	Agree	Agree	Strongly Agree
2020/09/26 5:34:42 PM GMT+1	University of Lagos	Male	31-40	M.Sc/MBA	6-10 years	Strongly Agree	Strongly Agree	Strongly Agree	Strongly Agree	Strongly Agree	Strongly Agree	Strongly Agree	Strongly Agree	Strongly Agree	Strongly Agree	Agree	Agree	Strongly Agree	Strongly Agree	Strongly Agree	Agree	Agree	Agree	Agree	Strongly Agree	Strongly Agree	Strongly Agree	Strongly Agree	Strongly Agree	Strongly Agree	Strongly Agree	Strongly Agree	Strongly Agree	Strongly Agree	Strongly Agree	Agree	Agree	Agree	Agree	Agree	Strongly Agree	Strongly Agree	Strongly Agree	Strongly Agree	Strongly Agree	Strongly Agree	Agree	Agree	Strongly Agree
2020/09/26 5:39:39 PM GMT+1	University of Lagos	Female	31-40	M.Sc/MBA	1-5 years	Agree	Strongly Agree	Agree	Undecided	Agree	Agree	Agree	Agree	Undecided	Agree	Agree	Agree	Strongly Disagree	Agree	Undecided	Undecided	Undecided	Disagree	Agree	Agree	Strongly Agree	Agree	Strongly Agree	Agree	Agree	Agree	Agree	Disagree	Agree	Agree	Agree	Agree	Agree	Agree	Agree	Undecided	Agree	Agree	Agree	Agree	Agree	Agree	Agree	Agree
2020/09/26 5:43:42 PM GMT+1	University of Lagos	Male	31-40	M.Phil/Ph.D/Ph.D	11-15 years	Strongly Agree	Strongly Agree	Strongly Agree	Strongly Agree	Strongly Agree	Strongly Agree	Strongly Agree	Strongly Agree	Strongly Agree	Strongly Agree	Agree	Agree	Agree	Agree	Agree	Strongly Agree	Strongly Agree	Strongly Agree	Strongly Agree	Strongly Agree	Agree	Strongly Agree	Agree	Agree	Strongly Agree	Agree	Strongly Agree	Strongly Agree	Agree	Agree	Agree	Agree	Agree	Agree	Agree	Strongly Agree	Strongly Agree	Strongly Agree	Strongly Agree	Strongly Agree	Strongly Agree	Agree	Agree	Agree
2020/09/26 5:43:51 PM GMT+1	University of Lagos	Male	31-40	M.Phil/Ph.D/Ph.D	11-15 years	Strongly Agree	Strongly Agree	Strongly Agree	Strongly Agree	Strongly Agree	Strongly Agree	Strongly Agree	Strongly Agree	Strongly Agree	Strongly Agree	Agree	Agree	Agree	Agree	Agree	Strongly Agree	Strongly Agree	Strongly Agree	Strongly Agree	Strongly Agree	Agree	Strongly Agree	Agree	Agree	Strongly Agree	Agree	Strongly Agree	Strongly Agree	Agree	Agree	Agree	Agree	Agree	Agree	Agree	Strongly Agree	Strongly Agree	Strongly Agree	Strongly Agree	Strongly Agree	Strongly Agree	Agree	Agree	Agree
2020/09/26 5:50:19 PM GMT+1	Ladoke Akintola University	Male	21-30	M.Sc/MBA	1-5 years	Agree	Agree	Agree	Undecided	Agree	Agree	Agree	Agree	Agree	Agree	Disagree	Agree	Agree	Agree	Undecided	Undecided	Undecided	Agree	Agree	Agree	Agree	Agree	Agree	Agree	Agree	Agree	Strongly Agree	Agree	Agree	Agree	Undecided	Undecided	Agree	Strongly Agree	Agree	Agree	Agree	Agree	Agree	Agree	Agree	Agree	Agree	Undecided
2020/09/26 5:52:58 PM GMT+1	Ladoke Akintola University	Female	21-30	M.Sc/MBA	1-5 years	Agree	Agree	Undecided	Undecided	Disagree	Agree	Undecided	Undecided	Agree	Agree	Agree	Disagree	Undecided	Agree	Disagree	Strongly Agree	Strongly Agree	Strongly Agree	Strongly Agree	Strongly Agree	Strongly Agree	Strongly Agree	Strongly Agree	Strongly Agree	Strongly Agree	Strongly Agree	Strongly Agree	Undecided	Undecided	Undecided	Agree	Agree	Agree	Agree	Agree	Agree	Agree	Agree	Agree	Agree	Agree	Agree	Agree	Agree
2020/09/26 5:56:49 PM GMT+1	Ladoke Akintola University	Male	31-40	M.Phil/Ph.D/Ph.D	1-5 years	Agree	Strongly Agree	Agree	Agree	Strongly Agree	Agree	Strongly Agree	Agree	Strongly Agree	Agree	Agree	Strongly Agree	Agree	Agree	Agree	Agree	Undecided	Agree	Undecided	Undecided	Agree	Strongly Agree	Undecided	Agree	Strongly Agree	Agree	Undecided	Disagree	Agree	Undecided	Strongly Agree	Agree	Strongly Agree	Agree	Undecided	Agree	Strongly Agree	Agree	Agree	Strongly Agree	Agree	Undecided	Strongly Agree	Agree
2020/09/26 5:59:53 PM GMT+1	University of Ibadan	Male	41-50	M.Phil/Ph.D/Ph.D	11-15 years	Agree	Agree	Strongly Agree	Strongly Agree	Strongly Agree	Strongly Agree	Agree	Strongly Agree	Agree	Strongly Agree	Strongly Agree	Agree	Agree	Agree	Agree	Strongly Agree	Agree	Undecided	Agree	Agree	Agree	Agree	Strongly Agree	Strongly Agree	Agree	Agree	Agree	Agree	Strongly Agree	Agree	Agree	Strongly Agree	Agree	Strongly Agree	Strongly Agree	Strongly Agree	Agree	Agree	Strongly Agree	Strongly Agree	Strongly Agree	Agree	Strongly Agree	Strongly Agree
2020/09/26 6:03:00 PM GMT+1	University of Ibadan	Male	31-40	M.Phil/Ph.D/Ph.D	6-10 years	Strongly Agree	Agree	Agree	Agree	Strongly Agree	Strongly Agree	Agree	Agree	Strongly Agree	Agree	Disagree	Disagree	Disagree	Agree	Disagree	Strongly Agree	Strongly Agree	Agree	Agree	Undecided	Strongly Agree	Agree	Agree	Agree	Agree	Agree	Strongly Agree	Agree	Undecided	Undecided	Strongly Agree	Agree	Strongly Agree	Agree	Undecided	Strongly Agree	Agree	Strongly Agree	Strongly Agree	Agree	Agree	Agree	Agree	Undecided
2020/09/26 6:05:36 PM GMT+1	Ladoke Akintola University	Female	31-40	M.Sc/MBA	1-5 years	Strongly Agree	Strongly Agree	Agree	Agree	Agree	Strongly Agree	Strongly Agree	Strongly Agree	Strongly Agree	Agree	Strongly Agree	Agree	Agree	Agree	Strongly Agree	Strongly Agree	Strongly Agree	Strongly Agree	Agree	Agree	Agree	Strongly Agree	Agree	Agree	Agree	Strongly Agree	Undecided	Agree	Undecided	Agree	Strongly Agree	Strongly Agree	Strongly Agree	Agree	Undecided	Strongly Agree	Agree	Agree	Agree	Strongly Agree	Agree	Agree	Strongly Agree	Agree
2020/09/26 6:11:07 PM GMT+1	Babcock University	Female	31-40	M.Phil/Ph.D/Ph.D	1-5 years	Strongly Agree	Strongly Agree	Agree	Agree	Strongly Agree	Strongly Agree	Agree	Strongly Agree	Agree	Strongly Agree	Agree	Agree	Agree	Agree	Agree	Strongly Agree	Strongly Agree	Strongly Agree	Agree	Agree	Undecided	Agree	Strongly Agree	Strongly Agree	Agree	Agree	Agree	Agree	Strongly Agree	Agree	Agree	Strongly Agree	Agree	Strongly Agree	Agree	Strongly Agree	Agree	Strongly Agree	Strongly Agree	Strongly Agree	Agree	Agree	Strongly Agree	Undecided
2020/09/26 6:14:53 PM GMT+1	Babcock University	Male	41-50	M.Phil/Ph.D/Ph.D	6-10 years	Strongly Agree	Agree	Agree	Undecided	Undecided	Undecided	Agree	Agree	Agree	Agree	Agree	Undecided	Strongly Disagree	Agree	Strongly Agree	Agree	Agree	Agree	Agree	Agree	Undecided	Undecided	Undecided	Undecided	Undecided	Undecided	Undecided	Undecided	Agree	Undecided	Undecided	Agree	Agree	Agree	Strongly Agree	Agree	Undecided	Strongly Agree	Agree	Agree	Strongly Agree	Agree	Strongly Agree	Undecided
2020/09/26 6:35:07 PM GMT+1	University of Lagos	Male	41-50	M.Phil/Ph.D/Ph.D	11-15 years	Strongly Agree	Strongly Agree	Strongly Agree	Strongly Agree	Agree	Agree	Strongly Agree	Strongly Agree	Agree	Agree	Agree	Strongly Disagree	Strongly Disagree	Strongly Disagree	Strongly Disagree	Strongly Agree	Agree	Strongly Agree	Agree	Strongly Agree	Strongly Agree	Strongly Agree	Strongly Agree	Strongly Agree	Agree	Strongly Agree	Agree	Strongly Agree	Strongly Agree	Agree	Strongly Agree	Agree	Agree	Undecided	Agree	Strongly Agree	Strongly Agree	Agree	Agree	Undecided	Strongly Agree	Strongly Agree	Undecided	Strongly Agree
2020/09/26 6:37:19 PM GMT+1	Babcock University	Male	31-40	M.Phil/Ph.D/Ph.D	11-15 years	Strongly Agree	Agree	Strongly Agree	Agree	Agree	Strongly Agree	Strongly Agree	Strongly Agree	Strongly Agree	Strongly Agree	Strongly Agree	Strongly Agree	Strongly Disagree	Strongly Agree	Strongly Agree	Strongly Agree	Strongly Agree	Agree	Agree	Agree	Agree	Agree	Strongly Agree	Agree	Agree	Agree	Strongly Agree	Strongly Agree	Agree	Agree	Strongly Agree	Strongly Agree	Agree	Strongly Agree	Agree	Strongly Agree	Agree	Undecided	Agree	Agree	Agree	Strongly Agree	Strongly Agree	Agree
2020/09/26 6:39:43 PM GMT+1	University of Ibadan	Male	50 and Above	M.Phil/Ph.D/Ph.D	1-5 years	Agree	Agree	Strongly Agree	Strongly Agree	Strongly Agree	Agree	Strongly Agree	Agree	Strongly Agree	Strongly Agree	Agree	Undecided	Disagree	Strongly Agree	Agree	Agree	Agree	Strongly Agree	Strongly Agree	Agree	Agree	Strongly Agree	Strongly Agree	Agree	Strongly Agree	Strongly Agree	Strongly Agree	Agree	Undecided	Agree	Agree	Agree	Strongly Agree	Strongly Agree	Strongly Agree	Undecided	Agree	Strongly Agree	Agree	Strongly Agree	Undecided	Agree	Strongly Agree	Strongly Agree
2020/09/26 6:42:46 PM GMT+1	Lagos State University	Female	31-40	M.Phil/Ph.D/Ph.D	1-5 years	Agree	Agree	Strongly Agree	Strongly Agree	Agree	Agree	Strongly Agree	Agree	Agree	Agree	Agree	Strongly Agree	Agree	Agree	Strongly Agree	Disagree	Disagree	Disagree	Agree	Disagree	Strongly Agree	Agree	Strongly Agree	Agree	Agree	Strongly Agree	Agree	Disagree	Disagree	Agree	Agree	Undecided	Agree	Strongly Agree	Agree	Agree	Agree	Strongly Agree	Agree	Agree	Strongly Agree	Agree	Strongly Agree	Strongly Agree
2020/09/26 6:45:12 PM GMT+1	Ladoke Akintola University	Female	31-40	M.Sc/MBA	1-5 years	Undecided	Agree	Undecided	Agree	Agree	Strongly Agree	Agree	Agree	Strongly Agree	Agree	Strongly Agree	Agree	Strongly Disagree	Agree	Agree	Strongly Agree	Agree	Strongly Agree	Strongly Agree	Strongly Agree	Strongly Agree	Strongly Agree	Strongly Agree	Agree	Agree	Agree	Strongly Agree	Agree	Agree	Strongly Agree	Strongly Agree	Strongly Agree	Agree	Agree	Agree	Strongly Agree	Strongly Agree	Strongly Agree	Agree	Agree	Strongly Agree	Strongly Agree	Agree	Agree
2020/09/26 6:47:49 PM GMT+1	University of Ibadan	Female	31-40	M.Sc/MBA	1-5 years	Strongly Agree	Strongly Agree	Agree	Agree	Agree	Agree	Strongly Agree	Agree	Agree	Strongly Agree	Agree	Strongly Agree	Strongly Disagree	Strongly Agree	Agree	Strongly Agree	Strongly Agree	Strongly Agree	Agree	Agree	Strongly Agree	Strongly Agree	Agree	Strongly Agree	Agree	Strongly Agree	Strongly Agree	Agree	Agree	Strongly Agree	Strongly Agree	Agree	Agree	Strongly Agree	Strongly Agree	Strongly Agree	Agree	Agree	Strongly Agree	Agree	Strongly Agree	Strongly Agree	Strongly Agree	Agree
2020/09/26 6:50:34 PM GMT+1	Lagos State University	Female	31-40	M.Sc/MBA	1-5 years	Strongly Agree	Strongly Agree	Agree	Agree	Agree	Strongly Agree	Agree	Agree	Strongly Agree	Strongly Agree	Strongly Agree	Agree	Strongly Disagree	Strongly Agree	Agree	Strongly Agree	Agree	Agree	Undecided	Agree	Agree	Strongly Agree	Agree	Agree	Strongly Agree	Agree	Agree	Strongly Agree	Agree	Agree	Agree	Strongly Agree	Agree	Agree	Agree	Strongly Agree	Strongly Agree	Strongly Agree	Agree	Agree	Strongly Agree	Strongly Agree	Strongly Agree	Agree
2020/09/26 6:52:31 PM GMT+1	Ladoke Akintola University	Male	31-40	M.Phil/Ph.D/Ph.D	6-10 years	Strongly Agree	Strongly Agree	Strongly Agree	Strongly Agree	Strongly Agree	Strongly Agree	Agree	Agree	Agree	Agree	Strongly Agree	Strongly Agree	Disagree	Strongly Agree	Agree	Strongly Agree	Strongly Agree	Agree	Agree	Agree	Agree	Agree	Strongly Agree	Agree	Agree	Agree	Strongly Agree	Agree	Agree	Agree	Agree	Agree	Strongly Agree	Strongly Agree	Strongly Agree	Agree	Agree	Agree	Agree	Strongly Agree	Agree	Strongly Agree	Strongly Agree	Strongly Agree
2020/09/26 8:07:48 PM GMT+1	University of Lagos	Female	31-40	M.Phil/Ph.D/Ph.D	1-5 years	Strongly Agree	Strongly Agree	Strongly Agree	Agree	Agree	Agree	Agree	Agree	Strongly Agree	Strongly Agree	Agree	Undecided	Agree	Agree	Strongly Agree	Strongly Agree	Agree	Strongly Agree	Strongly Agree	Agree	Strongly Agree	Strongly Agree	Agree	Undecided	Agree	Agree	Strongly Agree	Agree	Agree	Agree	Agree	Agree	Strongly Agree	Agree	Undecided	Agree	Strongly Agree	Undecided	Agree	Agree	Strongly Agree	Strongly Agree	Agree	Undecided
2020/09/26 8:27:47 PM GMT+1	University of Lagos	Female	31-40	M.Phil/Ph.D/Ph.D	1-5 years	Strongly Agree	Strongly Agree	Strongly Agree	Agree	Agree	Agree	Agree	Agree	Strongly Agree	Strongly Agree	Agree	Undecided	Agree	Agree	Strongly Agree	Strongly Agree	Agree	Strongly Agree	Strongly Agree	Agree	Strongly Agree	Strongly Agree	Agree	Undecided	Agree	Agree	Strongly Agree	Agree	Agree	Agree	Agree	Agree	Strongly Agree	Agree	Undecided	Agree	Strongly Agree	Undecided	Agree	Agree	Strongly Agree	Strongly Agree	Agree	Undecided
2020/09/26 8:30:59 PM GMT+1	Lagos State University	Male	21-30	M.Sc/MBA	1-5 years	Agree	Agree	Agree	Strongly Agree	Strongly Agree	Agree	Strongly Agree	Strongly Agree	Strongly Agree	Agree	Undecided	Disagree	Disagree	Disagree	Disagree	Agree	Strongly Agree	Undecided	Undecided	Agree	Agree	Agree	Strongly Agree	Undecided	Undecided	Undecided	Agree	Agree	Agree	Agree	Strongly Agree	Agree	Undecided	Agree	Agree	Strongly Agree	Strongly Agree	Strongly Agree	Agree	Agree	Undecided	Agree	Agree	Agree
2020/09/27 4:58:14 PM GMT+1	University of Lagos	Male	41-50	M.Phil/Ph.D/Ph.D	16 years and above	Strongly Agree	Strongly Agree	Strongly Agree	Strongly Agree	Agree	Agree	Agree	Agree	Agree	Agree	Disagree	Disagree	Disagree	Disagree	Disagree	Undecided	Agree	Agree	Undecided	Disagree	Agree	Undecided	Agree	Agree	Agree	Agree	Undecided	Agree	Disagree	Disagree	Agree	Agree	Undecided	Undecided	Agree	Agree	Undecided	Agree	Undecided	Agree	Agree	Agree	Strongly Agree	Agree
2020/09/27 5:01:08 PM GMT+1	University of Ibadan	Female	31-40	M.Phil/Ph.D/Ph.D	1-5 years	Agree	Agree	Agree	Agree	Agree	Agree	Undecided	Strongly Agree	Strongly Agree	Agree	Agree	Undecided	Agree	Agree	Agree	Agree	Strongly Agree	Undecided	Strongly Agree	Agree	Agree	Agree	Strongly Agree	Agree	Undecided	Agree	Undecided	Strongly Agree	Agree	Undecided	Agree	Strongly Agree	Strongly Agree	Agree	Undecided	Agree	Agree	Strongly Agree	Strongly Agree	Agree	Agree	Undecided	Agree	Agree
2020/09/27 5:03:59 PM GMT+1	Babcock University	Male	31-40	M.Phil/Ph.D/Ph.D	11-15 years	Agree	Strongly Agree	Agree	Strongly Agree	Agree	Agree	Agree	Strongly Agree	Agree	Strongly Agree	Strongly Agree	Agree	Strongly Disagree	Strongly Agree	Agree	Disagree	Disagree	Disagree	Agree	Strongly Agree	Agree	Undecided	Agree	Agree	Strongly Agree	Agree	Agree	Undecided	Disagree	Disagree	Strongly Agree	Agree	Agree	Agree	Agree	Agree	Agree	Agree	Strongly Agree	Agree	Agree	Strongly Agree	Agree	Strongly Agree
2020/09/27 5:05:51 PM GMT+1	Babcock University	Male	21-30	M.Sc/MBA	1-5 years	Strongly Agree	Strongly Agree	Strongly Agree	Strongly Agree	Strongly Agree	Strongly Agree	Strongly Agree	Strongly Agree	Strongly Agree	Strongly Agree	Agree	Agree	Agree	Strongly Agree	Agree	Strongly Agree	Agree	Strongly Agree	Agree	Agree	Strongly Agree	Strongly Agree	Strongly Agree	Strongly Agree	Strongly Agree	Strongly Agree	Strongly Agree	Strongly Agree	Strongly Agree	Strongly Agree	Agree	Agree	Agree	Agree	Agree	Agree	Agree	Agree	Agree	Agree	Agree	Agree	Agree	Agree
2020/09/27 5:07:41 PM GMT+1	Lagos State University	Male	41-50	M.Phil/Ph.D/Ph.D	6-10 years	Strongly Agree	Strongly Agree	Strongly Agree	Strongly Agree	Strongly Agree	Agree	Agree	Strongly Agree	Agree	Agree	Strongly Agree	Strongly Agree	Undecided	Strongly Agree	Strongly Agree	Strongly Agree	Agree	Agree	Strongly Agree	Strongly Agree	Strongly Agree	Agree	Strongly Agree	Strongly Agree	Strongly Agree	Agree	Agree	Agree	Agree	Agree	Agree	Strongly Agree	Strongly Agree	Strongly Agree	Strongly Agree	Strongly Agree	Agree	Strongly Agree	Agree	Agree	Strongly Agree	Strongly Agree	Strongly Agree	Agree
2020/09/27 5:10:04 PM GMT+1	Ladoke Akintola University	Male	41-50	M.Phil/Ph.D/Ph.D	1-5 years	Agree	Agree	Strongly Agree	Strongly Agree	Strongly Agree	Agree	Agree	Agree	Strongly Agree	Strongly Agree	Agree	Strongly Agree	Agree	Strongly Agree	Agree	Disagree	Undecided	Disagree	Agree	Disagree	Agree	Agree	Agree	Agree	Strongly Agree	Strongly Agree	Strongly Agree	Disagree	Disagree	Agree	Agree	Disagree	Undecided	Undecided	Disagree	Agree	Undecided	Agree	Agree	Agree	Agree	Strongly Agree	Agree	Agree
2020/09/27 5:12:40 PM GMT+1	University of Lagos	Male	31-40	M.Sc/MBA	1-5 years	Strongly Agree	Strongly Agree	Agree	Agree	Agree	Strongly Agree	Strongly Agree	Strongly Agree	Agree	Strongly Agree	Strongly Agree	Agree	Agree	Strongly Agree	Agree	Agree	Agree	Agree	Agree	Agree	Strongly Agree	Agree	Strongly Agree	Strongly Agree	Strongly Agree	Strongly Agree	Strongly Agree	Strongly Disagree	Strongly Disagree	Strongly Agree	Disagree	Disagree	Disagree	Undecided	Disagree	Agree	Strongly Agree	Disagree	Strongly Agree	Agree	Agree	Agree	Undecided	Strongly Agree
2020/09/27 5:14:32 PM GMT+1	University of Ibadan	Female	21-30	M.Sc/MBA	1-5 years	Strongly Agree	Strongly Agree	Agree	Agree	Strongly Agree	Agree	Agree	Agree	Agree	Agree	Undecided	Undecided	Agree	Strongly Agree	Strongly Agree	Strongly Agree	Strongly Agree	Strongly Agree	Strongly Agree	Strongly Agree	Agree	Strongly Agree	Strongly Agree	Strongly Agree	Agree	Agree	Agree	Agree	Agree	Agree	Agree	Agree	Agree	Strongly Agree	Agree	Agree	Strongly Agree	Agree	Agree	Strongly Agree	Strongly Agree	Agree	Strongly Agree	Strongly Agree
2020/09/27 5:16:37 PM GMT+1	Covenant University	Female	21-30	M.Sc/MBA	1-5 years	Strongly Agree	Strongly Agree	Strongly Agree	Agree	Disagree	Agree	Agree	Agree	Agree	Agree	Undecided	Agree	Agree	Strongly Agree	Disagree	Agree	Agree	Agree	Strongly Agree	Strongly Agree	Agree	Agree	Strongly Agree	Strongly Agree	Agree	Agree	Agree	Undecided	Agree	Agree	Agree	Agree	Agree	Agree	Agree	Agree	Agree	Agree	Agree	Agree	Agree	Agree	Agree	Agree
2020/09/27 5:18:29 PM GMT+1	Babcock University	Male	31-40	B.Sc.	1-5 years	Agree	Agree	Agree	Agree	Agree	Agree	Agree	Agree	Agree	Agree	Undecided	Agree	Undecided	Agree	Undecided	Agree	Agree	Undecided	Agree	Agree	Agree	Agree	Agree	Agree	Agree	Agree	Agree	Undecided	Disagree	Agree	Agree	Agree	Agree	Undecided	Agree	Agree	Agree	Agree	Agree	Agree	Agree	Agree	Undecided	Agree
2020/09/27 5:20:47 PM GMT+1	Lagos State University	Male	21-30	M.Sc/MBA	1-5 years	Strongly Agree	Agree	Agree	Agree	Strongly Agree	Agree	Agree	Agree	Strongly Agree	Strongly Agree	Strongly Disagree	Strongly Agree	Disagree	Agree	Agree	Agree	Agree	Agree	Strongly Agree	Strongly Agree	Agree	Disagree	Disagree	Agree	Agree	Agree	Agree	Strongly Disagree	Disagree	Agree	Agree	Disagree	Disagree	Agree	Agree	Agree	Disagree	Disagree	Disagree	Agree	Agree	Agree	Strongly Agree	Agree
2020/09/27 5:23:19 PM GMT+1	Ladoke Akintola University	Female	31-40	M.Sc/MBA	1-5 years	Strongly Agree	Strongly Agree	Agree	Agree	Disagree	Agree	Agree	Undecided	Undecided	Agree	Agree	Agree	Agree	Strongly Agree	Strongly Agree	Strongly Agree	Strongly Agree	Strongly Agree	Strongly Agree	Strongly Agree	Strongly Agree	Strongly Agree	Strongly Agree	Strongly Agree	Strongly Agree	Strongly Agree	Strongly Agree	Disagree	Agree	Strongly Agree	Undecided	Agree	Agree	Strongly Agree	Undecided	Strongly Agree	Strongly Agree	Strongly Agree	Strongly Agree	Strongly Agree	Strongly Agree	Disagree	Strongly Agree	Strongly Agree
2020/09/27 5:25:28 PM GMT+1	Ladoke Akintola University	Female	21-30	M.Sc/MBA	1-5 years	Strongly Agree	Strongly Agree	Strongly Agree	Strongly Agree	Strongly Agree	Strongly Agree	Strongly Agree	Agree	Strongly Agree	Strongly Agree	Undecided	Agree	Strongly Agree	Strongly Agree	Disagree	Strongly Agree	Strongly Agree	Strongly Agree	Strongly Agree	Strongly Agree	Agree	Strongly Agree	Strongly Agree	Strongly Agree	Strongly Agree	Agree	Agree	Disagree	Undecided	Agree	Agree	Agree	Agree	Agree	Agree	Agree	Agree	Agree	Agree	Agree	Disagree	Disagree	Agree	Agree
2020/09/27 5:27:29 PM GMT+1	University of Lagos	Male	31-40	M.Phil/Ph.D/Ph.D	6-10 years	Strongly Agree	Strongly Agree	Strongly Agree	Strongly Agree	Agree	Agree	Agree	Agree	Undecided	Undecided	Agree	Agree	Agree	Agree	Agree	Agree	Strongly Agree	Agree	Agree	Agree	Undecided	Undecided	Agree	Agree	Agree	Strongly Agree	Strongly Agree	Strongly Agree	Agree	Agree	Agree	Strongly Agree	Agree	Agree	Strongly Agree	Strongly Agree	Agree	Strongly Agree	Strongly Agree	Agree	Agree	Agree	Strongly Agree	Agree
2020/09/27 5:30:07 PM GMT+1	University of Ibadan	Male	50 and Above	M.Phil/Ph.D/Ph.D	6-10 years	Strongly Agree	Strongly Agree	Strongly Agree	Agree	Agree	Disagree	Strongly Agree	Strongly Agree	Strongly Agree	Strongly Agree	Strongly Agree	Strongly Agree	Agree	Agree	Agree	Strongly Agree	Strongly Agree	Strongly Agree	Strongly Agree	Strongly Agree	Strongly Agree	Strongly Agree	Strongly Agree	Strongly Agree	Strongly Agree	Strongly Agree	Strongly Agree	Strongly Agree	Strongly Agree	Strongly Agree	Strongly Agree	Strongly Agree	Strongly Agree	Strongly Agree	Strongly Agree	Strongly Agree	Strongly Agree	Agree	Agree	Agree	Strongly Agree	Strongly Agree	Strongly Agree	Strongly Agree
2020/09/27 5:32:10 PM GMT+1	Covenant University	Male	31-40	M.Sc/MBA	1-5 years	Strongly Agree	Agree	Agree	Agree	Strongly Agree	Agree	Agree	Agree	Agree	Agree	Agree	Agree	Agree	Agree	Agree	Agree	Undecided	Undecided	Agree	Agree	Strongly Agree	Strongly Agree	Undecided	Strongly Agree	Strongly Agree	Strongly Agree	Strongly Agree	Disagree	Undecided	Agree	Agree	Strongly Agree	Agree	Agree	Agree	Strongly Agree	Agree	Disagree	Agree	Agree	Strongly Agree	Strongly Agree	Undecided	Agree
2020/09/27 5:35:00 PM GMT+1	Babcock University	Female	21-30	M.Sc/MBA	1-5 years	Agree	Agree	Disagree	Agree	Strongly Disagree	Disagree	Agree	Agree	Agree	Strongly Agree	Agree	Agree	Agree	Agree	Strongly Agree	Agree	Agree	Agree	Agree	Agree	Strongly Agree	Strongly Agree	Strongly Agree	Strongly Agree	Strongly Agree	Agree	Agree	Disagree	Disagree	Agree	Agree	Agree	Agree	Agree	Agree	Agree	Disagree	Agree	Disagree	Disagree	Agree	Agree	Agree	Agree
2020/09/27 5:37:03 PM GMT+1	Babcock University	Female	41-50	M.Phil/Ph.D/Ph.D	6-10 years	Strongly Agree	Strongly Agree	Strongly Agree	Agree	Strongly Agree	Strongly Agree	Strongly Agree	Agree	Agree	Agree	Strongly Agree	Agree	Agree	Agree	Strongly Agree	Strongly Agree	Strongly Agree	Strongly Agree	Strongly Agree	Agree	Agree	Agree	Agree	Agree	Agree	Agree	Strongly Agree	Strongly Agree	Strongly Agree	Strongly Agree	Agree	Agree	Agree	Agree	Agree	Agree	Agree	Agree	Undecided	Disagree	Strongly Agree	Strongly Agree	Agree	Agree
2020/09/27 5:39:47 PM GMT+1	Lagos State University	Male	41-50	M.Sc/MBA	6-10 years	Agree	Agree	Agree	Undecided	Strongly Agree	Strongly Agree	Strongly Agree	Strongly Agree	Strongly Agree	Strongly Agree	Agree	Disagree	Agree	Agree	Agree	Agree	Agree	Agree	Agree	Agree	Agree	Strongly Agree	Agree	Strongly Agree	Strongly Agree	Strongly Agree	Agree	Disagree	Agree	Agree	Agree	Undecided	Agree	Agree	Agree	Agree	Agree	Strongly Agree	Agree	Agree	Agree	Strongly Agree	Agree	Agree
2020/09/27 5:42:29 PM GMT+1	Lagos State University	Male	31-40	M.Phil/Ph.D/Ph.D	1-5 years	Strongly Agree	Strongly Agree	Strongly Agree	Disagree	Strongly Agree	Strongly Agree	Strongly Agree	Strongly Agree	Strongly Agree	Strongly Agree	Strongly Agree	Strongly Agree	Strongly Agree	Strongly Agree	Strongly Agree	Agree	Agree	Disagree	Agree	Disagree	Strongly Agree	Strongly Agree	Strongly Agree	Strongly Agree	Strongly Agree	Strongly Agree	Strongly Agree	Disagree	Disagree	Strongly Agree	Agree	Agree	Agree	Agree	Agree	Agree	Agree	Agree	Agree	Agree	Agree	Undecided	Agree	Agree
2020/09/27 10:57:20 PM GMT+1	Lagos State University	Male	21-30	M.Sc/MBA	1-5 years	Strongly Agree	Strongly Agree	Agree	Agree	Agree	Agree	Agree	Agree	Undecided	Undecided	Agree	Agree	Agree	Agree	Agree	Agree	Agree	Agree	Agree	Agree	Strongly Agree	Strongly Agree	Strongly Agree	Strongly Agree	Strongly Agree	Strongly Agree	Strongly Agree	Agree	Agree	Agree	Strongly Agree	Strongly Agree	Strongly Agree	Strongly Agree	Agree	Agree	Agree	Agree	Agree	Agree	Strongly Agree	Strongly Agree	Agree	Agree
2020/09/27 11:09:36 PM GMT+1	University of Lagos	Female	31-40	M.Phil/Ph.D/Ph.D	6-10 years	Strongly Agree	Agree	Strongly Agree	Agree	Undecided	Strongly Agree	Strongly Agree	Agree	Agree	Strongly Agree	Strongly Agree	Strongly Agree	Agree	Agree	Agree	Strongly Agree	Strongly Agree	Agree	Strongly Agree	Strongly Agree	Strongly Agree	Agree	Agree	Strongly Agree	Strongly Agree	Agree	Undecided	Agree	Agree	Strongly Agree	Agree	Undecided	Agree	Agree	Strongly Agree	Agree	Agree	Agree	Strongly Agree	Strongly Agree	Agree	Agree	Agree	Strongly Agree
2020/09/27 11:13:49 PM GMT+1	University of Ibadan	Male	21-30	M.Sc/MBA	6-10 years	Strongly Agree	Strongly Agree	Strongly Agree	Strongly Agree	Agree	Agree	Agree	Strongly Agree	Strongly Agree	Strongly Agree	Strongly Agree	Agree	Agree	Strongly Agree	Strongly Agree	Strongly Agree	Strongly Agree	Strongly Agree	Strongly Agree	Strongly Agree	Strongly Agree	Agree	Agree	Strongly Agree	Strongly Agree	Strongly Agree	Strongly Agree	Strongly Agree	Strongly Agree	Agree	Strongly Agree	Agree	Agree	Agree	Strongly Agree	Strongly Agree	Strongly Agree	Strongly Agree	Strongly Agree	Strongly Agree	Agree	Agree	Agree	Agree
2020/09/27 11:18:39 PM GMT+1	Covenant University	Male	31-40	M.Phil/Ph.D/Ph.D	6-10 years	Agree	Agree	Agree	Agree	Agree	Agree	Strongly Agree	Strongly Agree	Strongly Agree	Agree	Strongly Agree	Strongly Agree	Strongly Agree	Agree	Strongly Agree	Strongly Agree	Agree	Agree	Undecided	Strongly Agree	Strongly Agree	Strongly Agree	Agree	Agree	Agree	Strongly Agree	Strongly Agree	Strongly Agree	Agree	Strongly Agree	Strongly Agree	Agree	Agree	Agree	Agree	Strongly Agree	Strongly Agree	Strongly Agree	Agree	Agree	Strongly Agree	Agree	Agree	Agree
2020/09/27 11:22:05 PM GMT+1	Babcock University	Male	31-40	M.Phil/Ph.D/Ph.D	1-5 years	Strongly Agree	Strongly Agree	Agree	Strongly Agree	Undecided	Undecided	Agree	Agree	Agree	Agree	Agree	Strongly Agree	Agree	Agree	Agree	Agree	Agree	Agree	Agree	Agree	Agree	Strongly Agree	Agree	Strongly Agree	Strongly Agree	Agree	Agree	Agree	Agree	Agree	Agree	Strongly Agree	Strongly Agree	Strongly Agree	Agree	Strongly Agree	Agree	Agree	Agree	Undecided	Strongly Agree	Strongly Agree	Agree	Agree
2020/09/27 11:28:02 PM GMT+1	Lagos State University	Female	31-40	M.Sc/MBA	6-10 years	Strongly Agree	Strongly Agree	Agree	Agree	Agree	Agree	Agree	Agree	Agree	Undecided	Agree	Strongly Agree	Agree	Agree	Agree	Strongly Agree	Agree	Strongly Agree	Strongly Agree	Strongly Agree	Agree	Agree	Agree	Agree	Agree	Agree	Agree	Strongly Agree	Agree	Undecided	Agree	Agree	Agree	Agree	Agree	Strongly Agree	Agree	Agree	Undecided	Undecided	Undecided	Undecided	Agree	Agree
2020/09/27 11:30:51 PM GMT+1	Ladoke Akintola University	Female	21-30	M.Sc/MBA	1-5 years	Agree	Agree	Agree	Agree	Agree	Agree	Agree	Agree	Agree	Agree	Undecided	Undecided	Disagree	Disagree	Disagree	Disagree	Disagree	Disagree	Agree	Disagree	Undecided	Undecided	Agree	Agree	Agree	Agree	Agree	Undecided	Disagree	Disagree	Agree	Agree	Agree	Agree	Agree	Agree	Agree	Agree	Agree	Agree	Agree	Agree	Agree	Strongly Agree
2020/09/27 11:33:51 PM GMT+1	Ladoke Akintola University	Female	31-40	M.Phil/Ph.D/Ph.D	1-5 years	Strongly Agree	Agree	Agree	Agree	Agree	Agree	Strongly Agree	Strongly Agree	Strongly Agree	Strongly Agree	Strongly Agree	Strongly Agree	Agree	Agree	Agree	Strongly Agree	Agree	Agree	Agree	Strongly Agree	Strongly Agree	Strongly Agree	Strongly Agree	Agree	Agree	Strongly Agree	Strongly Agree	Strongly Agree	Agree	Agree	Strongly Agree	Strongly Agree	Strongly Agree	Agree	Agree	Strongly Agree	Strongly Agree	Strongly Agree	Agree	Agree	Agree	Undecided	Undecided	Undecided
2020/09/27 11:38:42 PM GMT+1	University of Lagos	Male	31-40	M.Phil/Ph.D/Ph.D	1-5 years	Agree	Agree	Agree	Agree	Agree	Strongly Agree	Strongly Agree	Agree	Undecided	Agree	Strongly Agree	Strongly Agree	Agree	Agree	Undecided	Undecided	Agree	Agree	Agree	Agree	Strongly Agree	Agree	Agree	Agree	Agree	Agree	Agree	Undecided	Agree	Strongly Agree	Agree	Agree	Undecided	Strongly Agree	Strongly Agree	Agree	Agree	Agree	Agree	Agree	Agree	Agree	Agree	Strongly Agree
2020/09/27 11:40:53 PM GMT+1	University of Ibadan	Male	21-30	M.Sc/MBA	1-5 years	Strongly Agree	Agree	Agree	Agree	Agree	Agree	Agree	Agree	Undecided	Undecided	Agree	Agree	Agree	Strongly Agree	Agree	Agree	Agree	Agree	Agree	Strongly Agree	Strongly Agree	Strongly Agree	Strongly Agree	Agree	Strongly Agree	Agree	Agree	Strongly Agree	Strongly Agree	Strongly Agree	Agree	Strongly Agree	Agree	Agree	Agree	Agree	Agree	Agree	Strongly Agree	Agree	Agree	Agree	Agree	Agree
2020/09/27 11:43:07 PM GMT+1	Covenant University	Female	31-40	M.Sc/MBA	1-5 years	Agree	Strongly Agree	Strongly Agree	Strongly Agree	Agree	Agree	Strongly Agree	Strongly Agree	Agree	Agree	Strongly Agree	Strongly Agree	Agree	Strongly Agree	Strongly Agree	Agree	Agree	Strongly Agree	Agree	Agree	Agree	Strongly Agree	Agree	Strongly Agree	Strongly Agree	Agree	Strongly Agree	Strongly Agree	Agree	Agree	Strongly Agree	Agree	Agree	Agree	Strongly Agree	Agree	Strongly Agree	Strongly Agree	Agree	Agree	Strongly Agree	Agree	Strongly Agree	Agree
2020/09/27 11:51:04 PM GMT+1	Covenant University	Female	41-50	M.Sc/MBA	1-5 years	Strongly Agree	Strongly Agree	Agree	Agree	Strongly Agree	Agree	Strongly Agree	Agree	Strongly Agree	Strongly Agree	Strongly Agree	Strongly Agree	Strongly Agree	Strongly Agree	Agree	Agree	Agree	Agree	Agree	Strongly Agree	Agree	Strongly Agree	Agree	Strongly Agree	Strongly Agree	Strongly Agree	Agree	Strongly Agree	Agree	Agree	Strongly Agree	Strongly Agree	Strongly Agree	Agree	Strongly Agree	Agree	Agree	Agree	Agree	Agree	Strongly Agree	Agree	Strongly Agree	Agree
2020/09/27 11:52:32 PM GMT+1	Babcock University	Female	31-40	M.Phil/Ph.D/Ph.D	6-10 years	Agree	Strongly Agree	Agree	Agree	Agree	Agree	Agree	Agree	Agree	Agree	Strongly Agree	Agree	Strongly Agree	Strongly Agree	Agree	Strongly Agree	Strongly Agree	Strongly Agree	Agree	Agree	Strongly Agree	Strongly Agree	Strongly Agree	Agree	Agree	Agree	Agree	Disagree	Agree	Agree	Agree	Agree	Strongly Agree	Strongly Agree	Agree	Strongly Agree	Agree	Agree	Agree	Agree	Agree	Agree	Agree	Strongly Agree
2020/09/27 11:52:46 PM GMT+1	University of Ibadan	Female	31-40	M.Phil/Ph.D/Ph.D	6-10 years	Agree	Agree	Strongly Agree	Strongly Agree	Undecided	Agree	Agree	Agree	Agree	Strongly Agree	Agree	Agree	Agree	Strongly Agree	Strongly Agree	Strongly Agree	Strongly Agree	Strongly Agree	Strongly Agree	Agree	Strongly Agree	Agree	Agree	Agree	Strongly Agree	Agree	Agree	Disagree	Agree	Strongly Agree	Strongly Agree	Agree	Agree	Agree	Agree	Strongly Agree	Agree	Strongly Agree	Agree	Strongly Agree	Strongly Agree	Strongly Agree	Strongly Agree	Agree
2020/09/27 11:52:50 PM GMT+1	Babcock University	Male	41-50	M.Sc/MBA	1-5 years	Strongly Agree	Strongly Agree	Agree	Strongly Agree	Agree	Strongly Agree	Agree	Agree	Strongly Agree	Agree	Strongly Agree	Strongly Agree	Agree	Agree	Agree	Strongly Agree	Agree	Agree	Agree	Strongly Agree	Strongly Agree	Strongly Agree	Strongly Agree	Strongly Agree	Agree	Strongly Agree	Agree	Undecided	Agree	Agree	Agree	Strongly Agree	Agree	Strongly Agree	Strongly Agree	Agree	Strongly Agree	Strongly Agree	Agree	Agree	Agree	Strongly Agree	Agree	Strongly Agree
2020/09/27 11:52:57 PM GMT+1	University of Ibadan	Female	31-40	M.Phil/Ph.D/Ph.D	11-15 years	Agree	Strongly Agree	Agree	Agree	Undecided	Agree	Agree	Strongly Agree	Agree	Agree	Agree	Agree	Strongly Agree	Strongly Agree	Agree	Agree	Strongly Agree	Agree	Agree	Agree	Agree	Strongly Agree	Agree	Agree	Agree	Agree	Strongly Agree	Agree	Agree	Agree	Agree	Agree	Strongly Agree	Agree	Strongly Agree	Agree	Agree	Agree	Strongly Agree	Agree	Agree	Agree	Agree	Strongly Agree
2020/09/27 11:53:00 PM GMT+1	Babcock University	Female	31-40	M.Sc/MBA	1-5 years	Strongly Agree	Agree	Strongly Agree	Strongly Agree	Undecided	Agree	Strongly Agree	Agree	Agree	Agree	Strongly Agree	Agree	Agree	Strongly Agree	Agree	Strongly Agree	Agree	Agree	Strongly Agree	Agree	Agree	Strongly Agree	Strongly Agree	Agree	Agree	Agree	Agree	Disagree	Strongly Agree	Agree	Agree	Agree	Agree	Agree	Strongly Agree	Agree	Agree	Strongly Agree	Strongly Agree	Strongly Agree	Agree	Agree	Strongly Agree	Agree
2020/09/27 11:53:03 PM GMT+1	Babcock University	Female	41-50	M.Phil/Ph.D/Ph.D	1-5 years	Agree	Strongly Agree	Agree	Strongly Agree	Agree	Agree	Agree	Agree	Agree	Agree	Strongly Agree	Agree	Agree	Agree	Strongly Agree	Strongly Agree	Strongly Agree	Agree	Agree	Strongly Agree	Strongly Agree	Agree	Agree	Agree	Strongly Agree	Agree	Agree	Disagree	Agree	Agree	Agree	Strongly Agree	Strongly Agree	Strongly Agree	Agree	Strongly Agree	Agree	Strongly Agree	Agree	Agree	Agree	Strongly Agree	Strongly Agree	Agree
2020/09/27 11:53:06 PM GMT+1	University of Ibadan	Male	50 and Above	M.Phil/Ph.D/Ph.D	16 years and above	Agree	Strongly Agree	Strongly Agree	Agree	Undecided	Strongly Agree	Agree	Strongly Agree	Agree	Strongly Agree	Agree	Agree	Strongly Agree	Strongly Agree	Agree	Strongly Agree	Strongly Agree	Agree	Agree	Agree	Strongly Agree	Agree	Agree	Agree	Agree	Agree	Agree	Disagree	Agree	Strongly Agree	Strongly Agree	Agree	Strongly Agree	Strongly Agree	Agree	Strongly Agree	Strongly Agree	Agree	Strongly Agree	Agree	Strongly Agree	Agree	Strongly Agree	Agree
2020/09/27 11:53:12 PM GMT+1	Babcock University	Female	31-40	M.Phil/Ph.D/Ph.D	6-10 years	Strongly Agree	Agree	Agree	Strongly Agree	Agree	Agree	Agree	Agree	Agree	Agree	Strongly Agree	Strongly Agree	Agree	Strongly Agree	Agree	Agree	Undecided	Strongly Agree	Strongly Agree	Agree	Agree	Strongly Agree	Agree	Agree	Agree	Agree	Strongly Agree	Disagree	Agree	Agree	Agree	Agree	Strongly Agree	Agree	Strongly Agree	Strongly Agree	Agree	Strongly Agree	Agree	Strongly Agree	Agree	Strongly Agree	Agree	Strongly Agree
2020/09/27 11:53:15 PM GMT+1	University of Ibadan	Female	41-50	M.Phil/Ph.D/Ph.D	11-15 years	Agree	Strongly Agree	Agree	Strongly Agree	Agree	Agree	Strongly Agree	Agree	Strongly Agree	Agree	Strongly Agree	Agree	Agree	Agree	Agree	Strongly Agree	Strongly Agree	Agree	Agree	Agree	Strongly Agree	Strongly Agree	Agree	Agree	Agree	Agree	Agree	Agree	Agree	Agree	Agree	Strongly Agree	Strongly Agree	Agree	Strongly Agree	Strongly Agree	Agree	Agree	Agree	Agree	Strongly Agree	Agree	Agree	Agree
2020/09/27 11:53:52 PM GMT+1	Babcock University	Male	31-40	M.Phil/Ph.D/Ph.D	6-10 years	Agree	Strongly Agree	Strongly Agree	Agree	Undecided	Agree	Agree	Agree	Agree	Strongly Agree	Strongly Agree	Agree	Agree	Agree	Agree	Strongly Agree	Strongly Agree	Strongly Agree	Agree	Agree	Strongly Agree	Agree	Strongly Agree	Agree	Agree	Agree	Agree	Disagree	Agree	Agree	Agree	Agree	Agree	Agree	Strongly Agree	Agree	Agree	Agree	Agree	Agree	Agree	Agree	Strongly Agree	Agree
2020/09/27 11:53:57 PM GMT+1	University of Ibadan	Female	31-40	M.Phil/Ph.D/Ph.D	6-10 years	Strongly Agree	Agree	Agree	Strongly Agree	Agree	Agree	Agree	Strongly Agree	Agree	Agree	Strongly Agree	Agree	Strongly Agree	Strongly Agree	Agree	Agree	Agree	Strongly Agree	Agree	Strongly Agree	Strongly Agree	Agree	Agree	Strongly Agree	Agree	Strongly Agree	Agree	Undecided	Strongly Agree	Agree	Strongly Agree	Strongly Agree	Agree	Agree	Agree	Agree	Strongly Agree	Strongly Agree	Agree	Strongly Agree	Agree	Strongly Agree	Agree	Strongly Agree
2020/09/27 11:54:00 PM GMT+1	Babcock University	Female	31-40	M.Phil/Ph.D/Ph.D	6-10 years	Strongly Agree	Strongly Agree	Strongly Agree	Strongly Agree	Agree	Strongly Agree	Agree	Agree	Agree	Agree	Agree	Agree	Agree	Agree	Agree	Agree	Strongly Agree	Agree	Strongly Agree	Agree	Agree	Strongly Agree	Strongly Agree	Agree	Strongly Agree	Agree	Strongly Agree	Disagree	Agree	Agree	Agree	Agree	Agree	Agree	Agree	Strongly Agree	Agree	Strongly Agree	Strongly Agree	Agree	Strongly Agree	Strongly Agree	Strongly Agree	Agree
2020/09/27 11:54:02 PM GMT+1	University of Ibadan	Male	50 and Above	M.Phil/Ph.D/Ph.D	16 years and above	Agree	Strongly Agree	Agree	Agree	Agree	Agree	Strongly Agree	Strongly Agree	Agree	Strongly Agree	Strongly Agree	Agree	Strongly Agree	Strongly Agree	Strongly Agree	Strongly Agree	Strongly Agree	Strongly Agree	Agree	Agree	Strongly Agree	Strongly Agree	Strongly Agree	Agree	Agree	Agree	Agree	Disagree	Agree	Agree	Agree	Strongly Agree	Strongly Agree	Agree	Strongly Agree	Strongly Agree	Agree	Strongly Agree	Agree	Agree	Agree	Agree	Agree	Strongly Agree
2020/09/28 12:04:03 AM GMT+1	Babcock University	Female	31-40	M.Phil/Ph.D/Ph.D	6-10 years	Agree	Strongly Agree	Agree	Strongly Agree	Undecided	Agree	Agree	Agree	Strongly Agree	Agree	Strongly Agree	Agree	Agree	Strongly Agree	Agree	Strongly Agree	Strongly Agree	Strongly Agree	Agree	Agree	Strongly Agree	Strongly Agree	Strongly Agree	Agree	Agree	Agree	Agree	Disagree	Agree	Strongly Agree	Agree	Agree	Strongly Agree	Strongly Agree	Strongly Agree	Agree	Strongly Agree	Strongly Agree	Strongly Agree	Agree	Strongly Agree	Strongly Agree	Agree	Agree
2020/09/28 8:24:16 AM GMT+1	Lagos State University	Female	21-30	B.Sc.	1-5 years	Strongly Agree	Agree	Agree	Agree	Agree	Agree	Agree	Agree	Agree	Agree	Agree	Agree	Agree	Agree	Agree	Agree	Undecided	Agree	Agree	Undecided	Agree	Agree	Agree	Agree	Agree	Strongly Agree	Strongly Agree	Disagree	Agree	Agree	Agree	Agree	Agree	Agree	Agree	Undecided	Agree	Agree	Agree	Agree	Agree	Undecided	Undecided	Agree
2020/09/28 2:50:32 PM GMT+1	Covenant University	Male	41-50	M.Phil/Ph.D/Ph.D	11-15 years	Strongly Agree	Strongly Agree	Agree	Agree	Undecided	Agree	Agree	Agree	Agree	Agree	Agree	Agree	Disagree	Agree	Disagree	Disagree	Disagree	Disagree	Agree	Undecided	Agree	Agree	Agree	Strongly Agree	Agree	Agree	Agree	Disagree	Disagree	Agree	Agree	Agree	Agree	Agree	Agree	Agree	Agree	Undecided	Agree	Strongly Agree	Agree	Agree	Agree	Agree
2020/09/28 3:54:55 PM GMT+1	Covenant University	Female	31-40	B.Sc.	1-5 years	Strongly Agree	Strongly Agree	Strongly Agree	Strongly Agree	Undecided	Strongly Agree	Strongly Agree	Strongly Agree	Strongly Agree	Strongly Agree	Strongly Agree	Strongly Agree	Agree	Strongly Agree	Strongly Agree	Strongly Agree	Strongly Agree	Strongly Agree	Strongly Agree	Strongly Agree	Strongly Agree	Strongly Agree	Strongly Agree	Strongly Agree	Strongly Agree	Strongly Agree	Strongly Agree	Disagree	Undecided	Strongly Agree	Agree	Agree	Agree	Strongly Agree	Strongly Agree	Agree	Agree	Agree	Agree	Agree	Agree	Agree	Strongly Agree	Agree
2020/09/28 4:13:19 PM GMT+1	Covenant University	Female	50 and Above	M.Phil/Ph.D/Ph.D	11-15 years	Agree	Agree	Agree	Agree	Agree	Agree	Agree	Agree	Agree	Agree	Agree	Agree	Agree	Agree	Agree	Agree	Agree	Agree	Agree	Agree	Agree	Agree	Agree	Agree	Agree	Agree	Agree	Agree	Agree	Agree	Strongly Agree	Agree	Agree	Agree	Agree	Agree	Agree	Strongly Agree	Agree	Agree	Agree	Agree	Agree	Agree
2020/09/28 11:17:45 PM GMT+1	Lagos State University	Female	21-30	B.Sc.	1-5 years	Strongly Agree	Agree	Agree	Agree	Agree	Agree	Agree	Agree	Agree	Agree	Agree	Agree	Agree	Strongly Agree	Agree	Agree	Undecided	Agree	Agree	Undecided	Agree	Agree	Agree	Agree	Agree	Agree	Strongly Agree	Disagree	Agree	Agree	Agree	Agree	Agree	Agree	Agree	Undecided	Agree	Agree	Agree	Agree	Agree	Undecided	Undecided	Agree
2020/10/02 2:40:30 PM GMT+1	University of Lagos	Female	50 and Above	M.Phil/Ph.D/Ph.D	6-10 years	Agree	Agree	Strongly Agree	Agree	Agree	Agree	Agree	Agree	Agree	Strongly Agree	Agree	Agree	Undecided	Strongly Agree	Agree	Agree	Agree	Strongly Agree	Agree	Agree	Strongly Agree	Agree	Agree	Agree	Agree	Agree	Agree	Disagree	Undecided	Strongly Agree	Agree	Agree	Agree	Agree	Agree	Undecided	Agree	Agree	Undecided	Agree	Agree	Agree	Agree	Strongly Agree
2020/10/02 2:45:36 PM GMT+1	University of Ibadan	Female	31-40	M.Sc/MBA	1-5 years	Strongly Agree	Strongly Agree	Strongly Agree	Agree	Undecided	Agree	Agree	Agree	Agree	Agree	Agree	Agree	Undecided	Undecided	Disagree	Agree	Agree	Agree	Agree	Agree	Agree	Agree	Agree	Strongly Agree	Strongly Agree	Agree	Agree	Agree	Disagree	Disagree	Agree	Agree	Agree	Agree	Agree	Agree	Strongly Agree	Agree	Agree	Agree	Agree	Agree	Undecided	Agree
2020/10/02 2:48:14 PM GMT+1	Covenant University	Male	21-30	M.Sc/MBA	1-5 years	Agree	Strongly Agree	Agree	Agree	Disagree	Agree	Agree	Agree	Agree	Strongly Agree	Strongly Agree	Undecided	Undecided	Agree	Agree	Undecided	Agree	Agree	Undecided	Agree	Agree	Agree	Undecided	Agree	Agree	Strongly Agree	Strongly Agree	Strongly Disagree	Disagree	Undecided	Undecided	Agree	Undecided	Undecided	Agree	Agree	Undecided	Disagree	Undecided	Undecided	Agree	Undecided	Agree	Undecided
2020/10/02 2:56:02 PM GMT+1	Babcock University	Female	21-30	B.Sc.	1-5 years	Strongly Agree	Agree	Agree	Strongly Agree	Agree	Agree	Strongly Agree	Undecided	Agree	Agree	Agree	Undecided	Agree	Undecided	Agree	Agree	Undecided	Agree	Undecided	Agree	Strongly Agree	Agree	Agree	Undecided	Agree	Agree	Agree	Undecided	Agree	Strongly Agree	Strongly Agree	Agree	Agree	Agree	Agree	Agree	Agree	Agree	Strongly Agree	Agree	Agree	Agree	Agree	Agree
2020/10/02 2:58:51 PM GMT+1	Lagos State University	Male	31-40	M.Sc/MBA	1-5 years	Strongly Agree	Agree	Agree	Agree	Agree	Agree	Agree	Agree	Agree	Strongly Agree	Agree	Agree	Agree	Strongly Agree	Agree	Agree	Agree	Agree	Strongly Agree	Strongly Agree	Agree	Agree	Agree	Agree	Agree	Strongly Agree	Agree	Undecided	Undecided	Agree	Strongly Agree	Agree	Agree	Agree	Agree	Agree	Agree	Agree	Agree	Strongly Agree	Strongly Agree	Agree	Agree	Agree
2020/10/02 3:01:34 PM GMT+1	Ladoke Akintola University	Male	21-30	M.Sc/MBA	1-5 years	Strongly Agree	Agree	Agree	Undecided	Agree	Agree	Agree	Undecided	Agree	Strongly Agree	Agree	Agree	Agree	Agree	Agree	Strongly Agree	Agree	Agree	Agree	Agree	Agree	Agree	Strongly Agree	Strongly Agree	Agree	Strongly Agree	Agree	Strongly Disagree	Undecided	Agree	Agree	Agree	Strongly Agree	Agree	Agree	Strongly Agree	Strongly Agree	Agree	Agree	Strongly Agree	Agree	Agree	Agree	Strongly Agree
2020/10/02 3:13:17 PM GMT+1	University of Lagos	Male	31-40	M.Sc/MBA	6-10 years	Agree	Agree	Strongly Agree	Strongly Agree	Agree	Strongly Agree	Strongly Agree	Agree	Agree	Strongly Agree	Agree	Undecided	Undecided	Agree	Agree	Agree	Agree	Agree	Agree	Agree	Strongly Agree	Strongly Agree	Strongly Agree	Strongly Agree	Strongly Agree	Strongly Agree	Agree	Disagree	Undecided	Agree	Agree	Agree	Agree	Agree	Agree	Agree	Agree	Agree	Agree	Strongly Agree	Agree	Agree	Agree	Strongly Agree
2020/10/02 3:16:11 PM GMT+1	University of Ibadan	Male	31-40	M.Sc/MBA	6-10 years	Strongly Agree	Strongly Agree	Strongly Agree	Agree	Disagree	Agree	Agree	Agree	Strongly Agree	Strongly Agree	Agree	Agree	Agree	Strongly Agree	Agree	Agree	Agree	Strongly Agree	Agree	Agree	Strongly Agree	Strongly Agree	Strongly Agree	Strongly Agree	Strongly Agree	Strongly Agree	Strongly Agree	Agree	Strongly Disagree	Agree	Agree	Agree	Agree	Agree	Strongly Agree	Strongly Agree	Strongly Agree	Strongly Agree	Strongly Agree	Strongly Agree	Strongly Agree	Disagree	Agree	Agree
2020/10/02 3:20:07 PM GMT+1	Covenant University	Female	31-40	M.Sc/MBA	1-5 years	Strongly Agree	Strongly Agree	Agree	Strongly Agree	Agree	Agree	Agree	Agree	Agree	Strongly Agree	Agree	Agree	Agree	Strongly Agree	Agree	Agree	Agree	Agree	Agree	Strongly Agree	Agree	Agree	Agree	Agree	Strongly Agree	Strongly Agree	Strongly Agree	Agree	Agree	Agree	Agree	Agree	Agree	Agree	Strongly Agree	Agree	Agree	Agree	Agree	Strongly Agree	Agree	Agree	Agree	Agree
2020/10/02 3:27:56 PM GMT+1	Babcock University	Male	41-50	M.Sc/MBA	1-5 years	Strongly Agree	Agree	Agree	Agree	Agree	Agree	Agree	Agree	Agree	Strongly Agree	Agree	Agree	Agree	Strongly Agree	Agree	Agree	Agree	Agree	Strongly Agree	Strongly Agree	Agree	Agree	Agree	Agree	Agree	Strongly Agree	Agree	Undecided	Undecided	Agree	Strongly Agree	Agree	Agree	Agree	Undecided	Agree	Strongly Agree	Agree	Agree	Strongly Agree	Strongly Agree	Agree	Agree	Agree
2020/10/02 3:30:57 PM GMT+1	Lagos State University	Male	41-50	M.Sc/MBA	1-5 years	Strongly Agree	Agree	Agree	Agree	Agree	Agree	Agree	Agree	Agree	Strongly Agree	Agree	Agree	Agree	Strongly Agree	Agree	Agree	Agree	Agree	Strongly Agree	Strongly Agree	Agree	Agree	Agree	Agree	Agree	Strongly Agree	Agree	Undecided	Undecided	Agree	Strongly Agree	Agree	Agree	Agree	Undecided	Agree	Strongly Agree	Agree	Agree	Strongly Agree	Strongly Agree	Agree	Agree	Agree
2020/10/02 10:01:31 PM GMT+1	Babcock University	Male	41-50	M.Sc/MBA	1-5 years	Strongly Agree	Agree	Agree	Agree	Agree	Agree	Agree	Agree	Agree	Strongly Agree	Agree	Agree	Agree	Strongly Agree	Agree	Agree	Agree	Agree	Strongly Agree	Strongly Agree	Agree	Agree	Agree	Agree	Agree	Strongly Agree	Agree	Undecided	Undecided	Agree	Strongly Agree	Agree	Agree	Agree	Undecided	Agree	Strongly Agree	Agree	Agree	Strongly Agree	Strongly Agree	Agree	Agree	Agree
2020/10/03 8:43:38 PM GMT+1	Ladoke Akintola University	Male	41-50	M.Sc/MBA	1-5 years	Strongly Agree	Agree	Agree	Undecided	Agree	Agree	Agree	Agree	Agree	Strongly Agree	Strongly Agree	Agree	Agree	Strongly Agree	Strongly Agree	Agree	Strongly Agree	Agree	Agree	Agree	Agree	Agree	Strongly Agree	Strongly Agree	Agree	Strongly Agree	Agree	Strongly Disagree	Undecided	Agree	Agree	Agree	Strongly Agree	Agree	Agree	Strongly Agree	Strongly Agree	Agree	Agree	Strongly Agree	Strongly Agree	Strongly Agree	Agree	Strongly Agree
2020/10/04 10:25:20 AM GMT+1	University of Lagos	Female	50 and Above	M.Phil/Ph.D/Ph.D	16 years and above	Strongly Agree	Strongly Agree	Strongly Agree	Strongly Agree	Agree	Strongly Agree	Strongly Agree	Agree	Agree	Strongly Agree	Agree	Undecided	Undecided	Agree	Agree	Agree	Agree	Agree	Agree	Agree	Strongly Agree	Strongly Agree	Strongly Agree	Strongly Agree	Agree	Strongly Agree	Agree	Strongly Disagree	Undecided	Agree	Agree	Agree	Agree	Agree	Agree	Agree	Agree	Agree	Agree	Agree	Agree	Agree	Agree	Strongly Agree
2020/10/04 10:27:50 AM GMT+1	University of Ibadan	Male	31-40	M.Sc/MBA	1-5 years	Agree	Agree	Agree	Agree	Agree	Strongly Agree	Strongly Agree	Agree	Strongly Agree	Strongly Agree	Strongly Agree	Strongly Agree	Agree	Agree	Strongly Agree	Strongly Agree	Strongly Agree	Strongly Agree	Agree	Strongly Agree	Agree	Agree	Agree	Agree	Agree	Agree	Agree	Strongly Agree	Strongly Agree	Strongly Agree	Agree	Agree	Strongly Agree	Agree	Strongly Agree	Strongly Agree	Strongly Agree	Agree	Strongly Agree	Strongly Agree	Strongly Agree	Strongly Agree	Agree	Strongly Agree
2020/10/04 10:30:14 AM GMT+1	Covenant University	Male	31-40	M.Sc/MBA	1-5 years	Strongly Agree	Strongly Agree	Agree	Strongly Agree	Undecided	Agree	Strongly Agree	Strongly Agree	Strongly Agree	Strongly Agree	Agree	Agree	Strongly Agree	Strongly Agree	Agree	Agree	Strongly Agree	Strongly Agree	Strongly Agree	Strongly Agree	Agree	Strongly Agree	Strongly Agree	Strongly Agree	Strongly Agree	Strongly Agree	Strongly Agree	Undecided	Agree	Strongly Agree	Strongly Agree	Strongly Agree	Agree	Strongly Agree	Strongly Agree	Agree	Strongly Agree	Strongly Agree	Strongly Agree	Strongly Agree	Strongly Agree	Agree	Agree	Agree
2020/10/04 10:32:39 AM GMT+1	Babcock University	Male	31-40	B.Sc.	1-5 years	Strongly Agree	Agree	Agree	Strongly Agree	Strongly Agree	Strongly Agree	Agree	Agree	Agree	Strongly Agree	Agree	Strongly Agree	Strongly Agree	Strongly Agree	Agree	Agree	Agree	Strongly Agree	Agree	Agree	Agree	Strongly Agree	Agree	Strongly Agree	Agree	Strongly Agree	Strongly Agree	Agree	Agree	Agree	Strongly Agree	Agree	Agree	Agree	Agree	Undecided	Agree	Agree	Agree	Strongly Agree	Agree	Agree	Agree	Strongly Agree
2020/10/04 10:34:40 AM GMT+1	Lagos State University	Female	41-50	M.Sc/MBA	6-10 years	Strongly Agree	Strongly Agree	Strongly Agree	Agree	Disagree	Agree	Agree	Agree	Strongly Agree	Strongly Agree	Agree	Agree	Agree	Strongly Agree	Agree	Agree	Agree	Undecided	Agree	Agree	Agree	Agree	Agree	Agree	Agree	Strongly Agree	Agree	Disagree	Strongly Agree	Agree	Undecided	Agree	Strongly Agree	Agree	Agree	Agree	Strongly Agree	Undecided	Agree	Agree	Strongly Agree	Agree	Agree	Agree
2020/10/04 10:41:04 AM GMT+1	Lagos State University	Female	31-40	M.Sc/MBA	1-5 years	Strongly Agree	Strongly Agree	Agree	Agree	Agree	Agree	Agree	Agree	Agree	Agree	Agree	Agree	Agree	Agree	Agree	Agree	Agree	Agree	Undecided	Agree	Agree	Agree	Agree	Agree	Agree	Strongly Agree	Agree	Strongly Agree	Agree	Agree	Strongly Agree	Agree	Agree	Agree	Agree	Agree	Strongly Agree	Agree	Agree	Agree	Agree	Agree	Agree	Agree
2020/10/04 10:44:05 AM GMT+1	Ladoke Akintola University	Male	31-40	M.Phil/Ph.D/Ph.D	1-5 years	Strongly Agree	Agree	Agree	Agree	Agree	Agree	Agree	Agree	Undecided	Agree	Agree	Agree	Undecided	Agree	Agree	Agree	Agree	Agree	Undecided	Agree	Agree	Undecided	Agree	Agree	Undecided	Strongly Agree	Agree	Strongly Agree	Disagree	Strongly Agree	Agree	Undecided	Agree	Disagree	Undecided	Undecided	Agree	Strongly Agree	Undecided	Agree	Strongly Agree	Agree	Agree	Agree
2020/10/04 10:50:48 AM GMT+1	University of Lagos	Female	41-50	M.Sc/MBA	6-10 years	Strongly Agree	Agree	Agree	Agree	Undecided	Agree	Agree	Agree	Agree	Agree	Agree	Agree	Undecided	Agree	Disagree	Agree	Agree	Agree	Agree	Agree	Strongly Agree	Agree	Agree	Strongly Agree	Strongly Agree	Agree	Agree	Undecided	Agree	Disagree	Agree	Agree	Agree	Agree	Agree	Disagree	Agree	Agree	Agree	Agree	Agree	Agree	Undecided	Agree
2020/10/04 10:52:58 AM GMT+1	University of Ibadan	Male	41-50	M.Phil/Ph.D/Ph.D	11-15 years	Strongly Agree	Agree	Agree	Strongly Agree	Strongly Agree	Strongly Agree	Agree	Agree	Strongly Agree	Strongly Agree	Agree	Strongly Agree	Agree	Strongly Agree	Agree	Agree	Agree	Strongly Agree	Agree	Agree	Strongly Agree	Strongly Agree	Agree	Agree	Agree	Strongly Agree	Strongly Agree	Agree	Agree	Agree	Agree	Agree	Undecided	Agree	Agree	Agree	Undecided	Agree	Agree	Strongly Agree	Strongly Agree	Strongly Agree	Agree	Agree
2020/10/04 10:54:53 AM GMT+1	Covenant University	Male	41-50	M.Sc/MBA	6-10 years	Strongly Agree	Agree	Strongly Agree	Agree	Agree	Agree	Agree	Agree	Strongly Agree	Strongly Agree	Agree	Agree	Undecided	Agree	Disagree	Agree	Agree	Agree	Agree	Agree	Agree	Agree	Agree	Agree	Agree	Agree	Agree	Agree	Agree	Agree	Agree	Agree	Agree	Disagree	Disagree	Agree	Agree	Agree	Agree	Agree	Agree	Agree	Agree	Agree
2020/10/04 11:06:34 AM GMT+1	Babcock University	Male	31-40	M.Sc/MBA	1-5 years	Agree	Agree	Disagree	Strongly Agree	Agree	Agree	Strongly Agree	Agree	Agree	Agree	Agree	Agree	Agree	Agree	Agree	Agree	Agree	Agree	Agree	Agree	Agree	Undecided	Agree	Agree	Agree	Agree	Agree	Agree	Agree	Agree	Agree	Agree	Agree	Strongly Agree	Agree	Agree	Agree	Agree	Agree	Agree	Agree	Agree	Agree	Agree
2020/10/04 11:12:08 AM GMT+1	Lagos State University	Female	21-30	M.Sc/MBA	1-5 years	Strongly Agree	Agree	Agree	Agree	Agree	Agree	Agree	Agree	Agree	Agree	Agree	Agree	Agree	Agree	Agree	Agree	Agree	Agree	Agree	Agree	Strongly Agree	Strongly Agree	Agree	Agree	Agree	Strongly Agree	Strongly Agree	Strongly Disagree	Agree	Agree	Agree	Agree	Agree	Agree	Agree	Agree	Agree	Agree	Agree	Agree	Strongly Agree	Agree	Agree	Agree
2020/10/04 11:16:35 AM GMT+1	Ladoke Akintola University	Female	31-40	M.Phil/Ph.D/Ph.D	1-5 years	Strongly Agree	Agree	Agree	Agree	Disagree	Agree	Agree	Strongly Agree	Agree	Agree	Agree	Agree	Agree	Agree	Agree	Strongly Agree	Agree	Agree	Agree	Agree	Strongly Agree	Strongly Agree	Strongly Agree	Strongly Agree	Strongly Agree	Strongly Agree	Strongly Agree	Disagree	Disagree	Agree	Agree	Undecided	Agree	Agree	Agree	Agree	Strongly Agree	Agree	Agree	Agree	Agree	Agree	Agree	Agree
2020/10/04 11:20:46 AM GMT+1	University of Ibadan	Female	31-40	M.Sc/MBA	1-5 years	Strongly Agree	Agree	Agree	Agree	Agree	Agree	Agree	Agree	Agree	Strongly Agree	Agree	Agree	Agree	Strongly Agree	Agree	Agree	Agree	Agree	Strongly Agree	Strongly Agree	Agree	Agree	Agree	Agree	Agree	Strongly Agree	Agree	Undecided	Undecided	Agree	Strongly Agree	Agree	Agree	Agree	Undecided	Agree	Strongly Agree	Agree	Agree	Strongly Agree	Strongly Agree	Agree	Agree	Agree
2020/10/04 11:22:30 AM GMT+1	Covenant University	Male	31-40	M.Sc/MBA	1-5 years	Strongly Agree	Agree	Agree	Agree	Agree	Agree	Strongly Agree	Strongly Agree	Agree	Strongly Agree	Agree	Strongly Agree	Agree	Strongly Agree	Agree	Agree	Agree	Agree	Agree	Agree	Agree	Strongly Agree	Agree	Strongly Agree	Agree	Strongly Agree	Strongly Agree	Undecided	Agree	Undecided	Agree	Agree	Agree	Agree	Agree	Agree	Undecided	Agree	Agree	Strongly Agree	Agree	Agree	Agree	Agree
2020/10/04 11:24:41 AM GMT+1	Babcock University	Male	41-50	M.Sc/MBA	6-10 years	Strongly Agree	Agree	Agree	Agree	Undecided	Agree	Agree	Agree	Agree	Agree	Agree	Agree	Undecided	Agree	Agree	Agree	Agree	Agree	Agree	Agree	Agree	Agree	Agree	Agree	Agree	Agree	Agree	Disagree	Strongly Disagree	Agree	Agree	Agree	Agree	Agree	Agree	Agree	Agree	Agree	Agree	Agree	Agree	Agree	Undecided	Agree
2020/10/04 11:26:35 AM GMT+1	Lagos State University	Male	31-40	M.Sc/MBA	1-5 years	Strongly Agree	Agree	Strongly Agree	Agree	Agree	Agree	Strongly Agree	Agree	Strongly Agree	Strongly Agree	Agree	Agree	Agree	Agree	Agree	Agree	Agree	Agree	Agree	Agree	Strongly Agree	Strongly Agree	Agree	Agree	Agree	Strongly Agree	Strongly Agree	Strongly Disagree	Agree	Agree	Agree	Agree	Agree	Agree	Agree	Agree	Agree	Agree	Agree	Agree	Agree	Strongly Agree	Agree	Agree
2020/10/04 11:28:31 AM GMT+1	Lagos State University	Male	21-30	M.Sc/MBA	1-5 years	Strongly Agree	Agree	Strongly Agree	Strongly Agree	Agree	Agree	Agree	Agree	Agree	Agree	Agree	Agree	Agree	Undecided	Undecided	Agree	Agree	Agree	Agree	Agree	Agree	Agree	Agree	Agree	Agree	Agree	Agree	Disagree	Disagree	Agree	Agree	Undecided	Agree	Agree	Agree	Agree	Agree	Agree	Agree	Agree	Agree	Agree	Undecided	Agree
2020/10/04 11:30:48 AM GMT+1	Ladoke Akintola University	Male	21-30	M.Sc/MBA	1-5 years	Strongly Agree	Agree	Strongly Agree	Agree	Agree	Agree	Strongly Agree	Agree	Strongly Agree	Strongly Agree	Agree	Agree	Agree	Agree	Agree	Agree	Agree	Agree	Agree	Agree	Strongly Agree	Strongly Agree	Agree	Agree	Agree	Strongly Agree	Strongly Agree	Disagree	Agree	Agree	Agree	Undecided	Agree	Agree	Agree	Agree	Agree	Agree	Agree	Agree	Agree	Strongly Agree	Agree	Agree
2020/10/04 11:14:59 PM GMT+1	Babcock University	Male	41-50	M.Sc/MBA	6-10 years	Strongly Agree	Agree	Agree	Agree	Undecided	Agree	Agree	Agree	Agree	Agree	Agree	Agree	Undecided	Agree	Agree	Agree	Agree	Agree	Agree	Agree	Agree	Agree	Agree	Agree	Agree	Agree	Agree	Disagree	Strongly Disagree	Agree	Agree	Agree	Agree	Agree	Agree	Agree	Agree	Agree	Agree	Agree	Agree	Agree	Undecided	Agree
2020/10/04 11:33:23 PM GMT+1	Lagos State University	Male	31-40	M.Sc/MBA	1-5 years	Strongly Agree	Agree	Strongly Agree	Agree	Agree	Agree	Strongly Agree	Agree	Strongly Agree	Strongly Agree	Agree	Agree	Agree	Agree	Agree	Agree	Agree	Agree	Agree	Agree	Strongly Agree	Strongly Agree	Agree	Agree	Agree	Strongly Agree	Strongly Agree	Strongly Disagree	Agree	Agree	Agree	Agree	Agree	Agree	Agree	Agree	Agree	Agree	Agree	Agree	Agree	Strongly Agree	Agree	Agree
2020/10/04 11:33:24 PM GMT+1	Lagos State University	Male	21-30	M.Sc/MBA	1-5 years	Strongly Agree	Agree	Strongly Agree	Strongly Agree	Agree	Agree	Agree	Agree	Agree	Agree	Agree	Agree	Agree	Undecided	Undecided	Agree	Agree	Agree	Agree	Agree	Agree	Agree	Agree	Agree	Agree	Agree	Agree	Disagree	Disagree	Agree	Agree	Undecided	Agree	Agree	Agree	Agree	Agree	Agree	Agree	Agree	Agree	Agree	Undecided	Agree
2020/10/04 11:33:38 PM GMT+1	Ladoke Akintola University	Female	31-40	M.Sc/MBA	1-5 years	Undecided	Agree	Undecided	Agree	Agree	Strongly Agree	Agree	Agree	Strongly Agree	Agree	Strongly Agree	Agree	Strongly Disagree	Agree	Agree	Strongly Agree	Agree	Strongly Agree	Strongly Agree	Strongly Agree	Strongly Agree	Strongly Agree	Strongly Agree	Agree	Agree	Agree	Strongly Agree	Agree	Agree	Strongly Agree	Strongly Agree	Strongly Agree	Agree	Agree	Agree	Strongly Agree	Strongly Agree	Strongly Agree	Agree	Agree	Strongly Agree	Strongly Agree	Agree	Agree
2020/10/04 11:33:43 PM GMT+1	University of Ibadan	Female	31-40	M.Sc/MBA	1-5 years	Strongly Agree	Strongly Agree	Agree	Agree	Agree	Agree	Strongly Agree	Agree	Agree	Strongly Agree	Agree	Strongly Agree	Strongly Disagree	Strongly Agree	Agree	Strongly Agree	Strongly Agree	Strongly Agree	Agree	Agree	Strongly Agree	Strongly Agree	Agree	Strongly Agree	Agree	Strongly Agree	Strongly Agree	Agree	Agree	Strongly Agree	Strongly Agree	Agree	Agree	Strongly Agree	Strongly Agree	Strongly Agree	Agree	Agree	Strongly Agree	Agree	Strongly Agree	Strongly Agree	Strongly Agree	Agree
2020/10/04 11:33:43 PM GMT+1	Lagos State University	Female	31-40	M.Sc/MBA	1-5 years	Strongly Agree	Strongly Agree	Agree	Agree	Agree	Strongly Agree	Agree	Agree	Strongly Agree	Strongly Agree	Strongly Agree	Agree	Strongly Disagree	Strongly Agree	Agree	Strongly Agree	Agree	Agree	Undecided	Agree	Agree	Strongly Agree	Agree	Agree	Strongly Agree	Agree	Agree	Strongly Agree	Agree	Agree	Agree	Strongly Agree	Agree	Agree	Agree	Strongly Agree	Strongly Agree	Strongly Agree	Agree	Agree	Strongly Agree	Strongly Agree	Strongly Agree	Agree
2020/10/04 11:33:43 PM GMT+1	Ladoke Akintola University	Male	31-40	M.Phil/Ph.D/Ph.D	6-10 years	Strongly Agree	Strongly Agree	Strongly Agree	Strongly Agree	Strongly Agree	Strongly Agree	Agree	Agree	Agree	Agree	Strongly Agree	Strongly Agree	Disagree	Strongly Agree	Agree	Strongly Agree	Strongly Agree	Agree	Agree	Agree	Agree	Agree	Strongly Agree	Agree	Agree	Agree	Strongly Agree	Agree	Agree	Agree	Agree	Agree	Strongly Agree	Strongly Agree	Strongly Agree	Agree	Agree	Agree	Agree	Strongly Agree	Agree	Strongly Agree	Strongly Agree	Strongly Agree
2020/10/04 11:33:44 PM GMT+1	University of Lagos	Female	31-40	M.Phil/Ph.D/Ph.D	1-5 years	Strongly Agree	Strongly Agree	Strongly Agree	Agree	Agree	Agree	Agree	Agree	Strongly Agree	Strongly Agree	Agree	Undecided	Agree	Agree	Strongly Agree	Strongly Agree	Agree	Strongly Agree	Strongly Agree	Agree	Strongly Agree	Strongly Agree	Agree	Undecided	Agree	Agree	Strongly Agree	Agree	Agree	Agree	Agree	Agree	Strongly Agree	Agree	Undecided	Agree	Strongly Agree	Undecided	Agree	Agree	Strongly Agree	Strongly Agree	Agree	Undecided
2020/10/04 11:33:44 PM GMT+1	Lagos State University	Male	21-30	M.Sc/MBA	1-5 years	Agree	Agree	Agree	Strongly Agree	Strongly Agree	Agree	Strongly Agree	Strongly Agree	Strongly Agree	Agree	Undecided	Disagree	Disagree	Disagree	Disagree	Agree	Strongly Agree	Undecided	Undecided	Agree	Agree	Agree	Strongly Agree	Undecided	Undecided	Undecided	Agree	Agree	Agree	Agree	Strongly Agree	Agree	Undecided	Agree	Agree	Strongly Agree	Strongly Agree	Strongly Agree	Agree	Agree	Undecided	Agree	Agree	Agree
2020/10/04 11:33:45 PM GMT+1	University of Lagos	Male	41-50	M.Phil/Ph.D/Ph.D	16 years and above	Strongly Agree	Strongly Agree	Strongly Agree	Strongly Agree	Agree	Agree	Agree	Agree	Agree	Agree	Disagree	Disagree	Disagree	Disagree	Disagree	Undecided	Agree	Agree	Undecided	Disagree	Agree	Undecided	Agree	Agree	Agree	Agree	Undecided	Agree	Disagree	Disagree	Agree	Agree	Undecided	Undecided	Agree	Agree	Undecided	Agree	Undecided	Agree	Agree	Agree	Strongly Agree	Agree
2020/10/04 11:33:45 PM GMT+1	University of Ibadan	Female	31-40	M.Phil/Ph.D/Ph.D	1-5 years	Agree	Agree	Agree	Agree	Agree	Agree	Undecided	Strongly Agree	Strongly Agree	Agree	Agree	Undecided	Agree	Agree	Agree	Agree	Strongly Agree	Undecided	Strongly Agree	Agree	Agree	Agree	Strongly Agree	Agree	Undecided	Agree	Undecided	Strongly Agree	Agree	Undecided	Agree	Strongly Agree	Strongly Agree	Agree	Undecided	Agree	Agree	Strongly Agree	Strongly Agree	Agree	Agree	Undecided	Agree	Agree
2020/10/04 11:33:46 PM GMT+1	Babcock University	Male	31-40	M.Phil/Ph.D/Ph.D	11-15 years	Agree	Strongly Agree	Agree	Strongly Agree	Agree	Agree	Agree	Strongly Agree	Agree	Strongly Agree	Strongly Agree	Agree	Strongly Disagree	Strongly Agree	Agree	Disagree	Disagree	Disagree	Agree	Strongly Agree	Agree	Undecided	Agree	Agree	Strongly Agree	Agree	Agree	Undecided	Disagree	Disagree	Strongly Agree	Agree	Agree	Agree	Agree	Agree	Agree	Agree	Strongly Agree	Agree	Agree	Strongly Agree	Agree	Strongly Agree
2020/10/04 11:33:46 PM GMT+1	Babcock University	Male	21-30	M.Sc/MBA	1-5 years	Strongly Agree	Strongly Agree	Strongly Agree	Strongly Agree	Strongly Agree	Strongly Agree	Strongly Agree	Strongly Agree	Strongly Agree	Strongly Agree	Agree	Agree	Agree	Strongly Agree	Agree	Strongly Agree	Agree	Strongly Agree	Agree	Agree	Strongly Agree	Strongly Agree	Strongly Agree	Strongly Agree	Strongly Agree	Strongly Agree	Strongly Agree	Strongly Agree	Strongly Agree	Strongly Agree	Agree	Agree	Agree	Agree	Agree	Agree	Agree	Agree	Agree	Agree	Agree	Agree	Agree	Agree
2020/10/04 11:33:46 PM GMT+1	Lagos State University	Male	41-50	M.Phil/Ph.D/Ph.D	6-10 years	Strongly Agree	Strongly Agree	Strongly Agree	Strongly Agree	Strongly Agree	Agree	Agree	Strongly Agree	Agree	Agree	Strongly Agree	Strongly Agree	Undecided	Strongly Agree	Strongly Agree	Strongly Agree	Agree	Agree	Strongly Agree	Strongly Agree	Strongly Agree	Agree	Strongly Agree	Strongly Agree	Strongly Agree	Agree	Agree	Agree	Agree	Agree	Agree	Strongly Agree	Strongly Agree	Strongly Agree	Strongly Agree	Strongly Agree	Agree	Strongly Agree	Agree	Agree	Strongly Agree	Strongly Agree	Strongly Agree	Agree
2020/10/04 11:33:46 PM GMT+1	Ladoke Akintola University	Male	41-50	M.Phil/Ph.D/Ph.D	1-5 years	Agree	Agree	Strongly Agree	Strongly Agree	Strongly Agree	Agree	Agree	Agree	Strongly Agree	Strongly Agree	Agree	Strongly Agree	Agree	Strongly Agree	Agree	Disagree	Undecided	Disagree	Agree	Disagree	Agree	Agree	Agree	Agree	Strongly Agree	Strongly Agree	Strongly Agree	Disagree	Disagree	Agree	Agree	Disagree	Undecided	Undecided	Disagree	Agree	Undecided	Agree	Agree	Agree	Agree	Strongly Agree	Agree	Agree
2020/10/04 11:33:46 PM GMT+1	University of Lagos	Male	31-40	M.Sc/MBA	1-5 years	Strongly Agree	Strongly Agree	Agree	Agree	Agree	Strongly Agree	Strongly Agree	Strongly Agree	Agree	Strongly Agree	Strongly Agree	Agree	Agree	Strongly Agree	Agree	Agree	Agree	Agree	Agree	Agree	Strongly Agree	Agree	Strongly Agree	Strongly Agree	Strongly Agree	Strongly Agree	Strongly Agree	Strongly Disagree	Strongly Disagree	Strongly Agree	Disagree	Disagree	Disagree	Undecided	Disagree	Agree	Strongly Agree	Disagree	Strongly Agree	Agree	Agree	Agree	Undecided	Strongly Agree
2020/10/04 11:33:47 PM GMT+1	Babcock University	Male	31-40	B.Sc.	1-5 years	Agree	Agree	Agree	Agree	Agree	Agree	Agree	Agree	Agree	Agree	Undecided	Agree	Undecided	Agree	Undecided	Agree	Agree	Undecided	Agree	Agree	Agree	Agree	Agree	Agree	Agree	Agree	Agree	Undecided	Disagree	Agree	Agree	Agree	Agree	Undecided	Agree	Agree	Agree	Agree	Agree	Agree	Agree	Agree	Undecided	Agree
2020/10/04 11:33:47 PM GMT+1	Lagos State University	Male	21-30	M.Sc/MBA	1-5 years	Strongly Agree	Agree	Agree	Agree	Strongly Agree	Agree	Agree	Agree	Strongly Agree	Strongly Agree	Strongly Disagree	Strongly Agree	Disagree	Agree	Agree	Agree	Agree	Agree	Strongly Agree	Strongly Agree	Agree	Disagree	Disagree	Agree	Agree	Agree	Agree	Strongly Disagree	Disagree	Agree	Agree	Disagree	Disagree	Agree	Agree	Agree	Disagree	Disagree	Disagree	Agree	Agree	Agree	Strongly Agree	Agree
2020/10/04 11:33:48 PM GMT+1	Ladoke Akintola University	Female	31-40	M.Sc/MBA	1-5 years	Strongly Agree	Strongly Agree	Agree	Agree	Disagree	Agree	Agree	Undecided	Undecided	Agree	Agree	Agree	Agree	Strongly Agree	Strongly Agree	Strongly Agree	Strongly Agree	Strongly Agree	Strongly Agree	Strongly Agree	Strongly Agree	Strongly Agree	Strongly Agree	Strongly Agree	Strongly Agree	Strongly Agree	Strongly Agree	Disagree	Agree	Strongly Agree	Undecided	Agree	Agree	Strongly Agree	Undecided	Strongly Agree	Strongly Agree	Strongly Agree	Strongly Agree	Strongly Agree	Strongly Agree	Disagree	Strongly Agree	Strongly Agree
2020/10/04 11:33:48 PM GMT+1	Ladoke Akintola University	Female	21-30	M.Sc/MBA	1-5 years	Strongly Agree	Strongly Agree	Strongly Agree	Strongly Agree	Strongly Agree	Strongly Agree	Strongly Agree	Agree	Strongly Agree	Strongly Agree	Undecided	Agree	Strongly Agree	Strongly Agree	Disagree	Strongly Agree	Strongly Agree	Strongly Agree	Strongly Agree	Strongly Agree	Agree	Strongly Agree	Strongly Agree	Strongly Agree	Strongly Agree	Agree	Agree	Disagree	Undecided	Agree	Agree	Agree	Agree	Agree	Agree	Agree	Agree	Agree	Agree	Agree	Disagree	Disagree	Agree	Agree
2020/10/04 11:33:48 PM GMT+1	University of Ibadan	Male	50 and Above	M.Phil/Ph.D/Ph.D	6-10 years	Strongly Agree	Strongly Agree	Strongly Agree	Agree	Agree	Disagree	Strongly Agree	Strongly Agree	Strongly Agree	Strongly Agree	Strongly Agree	Strongly Agree	Agree	Agree	Agree	Strongly Agree	Strongly Agree	Strongly Agree	Strongly Agree	Strongly Agree	Strongly Agree	Strongly Agree	Strongly Agree	Strongly Agree	Strongly Agree	Strongly Agree	Strongly Agree	Strongly Agree	Strongly Agree	Strongly Agree	Strongly Agree	Strongly Agree	Strongly Agree	Strongly Agree	Strongly Agree	Strongly Agree	Strongly Agree	Agree	Agree	Agree	Strongly Agree	Strongly Agree	Strongly Agree	Strongly Agree
2020/10/04 11:33:48 PM GMT+1	Covenant University	Male	31-40	M.Sc/MBA	1-5 years	Strongly Agree	Agree	Agree	Agree	Strongly Agree	Agree	Agree	Agree	Agree	Agree	Agree	Agree	Agree	Agree	Agree	Agree	Undecided	Undecided	Agree	Agree	Strongly Agree	Strongly Agree	Undecided	Strongly Agree	Strongly Agree	Strongly Agree	Strongly Agree	Disagree	Undecided	Agree	Agree	Strongly Agree	Agree	Agree	Agree	Strongly Agree	Agree	Disagree	Agree	Agree	Strongly Agree	Strongly Agree	Undecided	Agree
2020/10/04 11:33:49 PM GMT+1	Babcock University	Female	41-50	M.Phil/Ph.D/Ph.D	6-10 years	Strongly Agree	Strongly Agree	Strongly Agree	Agree	Strongly Agree	Strongly Agree	Strongly Agree	Agree	Agree	Agree	Strongly Agree	Agree	Agree	Agree	Strongly Agree	Strongly Agree	Strongly Agree	Strongly Agree	Strongly Agree	Agree	Agree	Agree	Agree	Agree	Agree	Agree	Strongly Agree	Strongly Agree	Strongly Agree	Strongly Agree	Agree	Agree	Agree	Agree	Agree	Agree	Agree	Agree	Undecided	Disagree	Strongly Agree	Strongly Agree	Agree	Agree
2020/10/04 11:33:49 PM GMT+1	Lagos State University	Male	41-50	M.Sc/MBA	6-10 years	Agree	Agree	Agree	Undecided	Strongly Agree	Strongly Agree	Strongly Agree	Strongly Agree	Strongly Agree	Strongly Agree	Agree	Disagree	Agree	Agree	Agree	Agree	Agree	Agree	Agree	Agree	Agree	Strongly Agree	Agree	Strongly Agree	Strongly Agree	Strongly Agree	Agree	Disagree	Agree	Agree	Agree	Undecided	Agree	Agree	Agree	Agree	Agree	Strongly Agree	Agree	Agree	Agree	Strongly Agree	Agree	Agree
2020/10/04 11:33:49 PM GMT+1	Lagos State University	Male	31-40	M.Phil/Ph.D/Ph.D	1-5 years	Strongly Agree	Strongly Agree	Strongly Agree	Disagree	Strongly Agree	Strongly Agree	Strongly Agree	Strongly Agree	Strongly Agree	Strongly Agree	Strongly Agree	Strongly Agree	Strongly Agree	Strongly Agree	Strongly Agree	Agree	Agree	Disagree	Agree	Disagree	Strongly Agree	Strongly Agree	Strongly Agree	Strongly Agree	Strongly Agree	Strongly Agree	Strongly Agree	Disagree	Disagree	Strongly Agree	Agree	Agree	Agree	Agree	Agree	Agree	Agree	Agree	Agree	Agree	Agree	Undecided	Agree	Agree
2020/10/04 11:34:01 PM GMT+1	Lagos State University	Male	21-30	M.Sc/MBA	1-5 years	Strongly Agree	Strongly Agree	Agree	Agree	Agree	Agree	Agree	Agree	Undecided	Undecided	Agree	Agree	Agree	Agree	Agree	Agree	Agree	Agree	Agree	Agree	Strongly Agree	Strongly Agree	Strongly Agree	Strongly Agree	Strongly Agree	Strongly Agree	Strongly Agree	Agree	Agree	Agree	Strongly Agree	Strongly Agree	Strongly Agree	Strongly Agree	Agree	Agree	Agree	Agree	Agree	Agree	Strongly Agree	Strongly Agree	Agree	Agree
2020/10/04 11:34:01 PM GMT+1	University of Lagos	Female	31-40	M.Phil/Ph.D/Ph.D	6-10 years	Strongly Agree	Agree	Strongly Agree	Agree	Undecided	Strongly Agree	Strongly Agree	Agree	Agree	Strongly Agree	Strongly Agree	Strongly Agree	Agree	Agree	Agree	Strongly Agree	Strongly Agree	Agree	Strongly Agree	Strongly Agree	Strongly Agree	Agree	Agree	Strongly Agree	Strongly Agree	Agree	Undecided	Agree	Agree	Strongly Agree	Agree	Undecided	Agree	Agree	Strongly Agree	Agree	Agree	Agree	Strongly Agree	Strongly Agree	Agree	Agree	Agree	Strongly Agree
2020/10/04 11:34:01 PM GMT+1	Covenant University	Male	31-40	M.Phil/Ph.D/Ph.D	6-10 years	Agree	Agree	Agree	Agree	Agree	Agree	Strongly Agree	Strongly Agree	Strongly Agree	Agree	Strongly Agree	Strongly Agree	Strongly Agree	Agree	Strongly Agree	Strongly Agree	Agree	Agree	Undecided	Strongly Agree	Strongly Agree	Strongly Agree	Agree	Agree	Agree	Strongly Agree	Strongly Agree	Strongly Agree	Agree	Strongly Agree	Strongly Agree	Agree	Agree	Agree	Agree	Strongly Agree	Strongly Agree	Strongly Agree	Agree	Agree	Strongly Agree	Agree	Agree	Agree
2020/10/04 11:34:02 PM GMT+1	Lagos State University	Female	31-40	M.Sc/MBA	6-10 years	Strongly Agree	Strongly Agree	Agree	Agree	Agree	Agree	Agree	Agree	Agree	Undecided	Agree	Strongly Agree	Agree	Agree	Agree	Strongly Agree	Agree	Strongly Agree	Strongly Agree	Strongly Agree	Agree	Agree	Agree	Agree	Agree	Agree	Agree	Strongly Agree	Agree	Undecided	Agree	Agree	Agree	Agree	Agree	Strongly Agree	Agree	Agree	Undecided	Undecided	Undecided	Undecided	Agree	Agree
2020/10/04 11:34:02 PM GMT+1	Ladoke Akintola University	Female	21-30	M.Sc/MBA	1-5 years	Agree	Agree	Agree	Agree	Agree	Agree	Agree	Agree	Agree	Agree	Undecided	Undecided	Disagree	Disagree	Disagree	Disagree	Disagree	Disagree	Agree	Disagree	Undecided	Undecided	Agree	Agree	Agree	Agree	Agree	Undecided	Disagree	Disagree	Agree	Agree	Agree	Agree	Agree	Agree	Agree	Agree	Agree	Agree	Agree	Agree	Agree	Strongly Agree
2020/10/04 11:34:03 PM GMT+1	Ladoke Akintola University	Female	31-40	M.Phil/Ph.D/Ph.D	1-5 years	Strongly Agree	Agree	Agree	Agree	Agree	Agree	Strongly Agree	Strongly Agree	Strongly Agree	Strongly Agree	Strongly Agree	Strongly Agree	Agree	Agree	Agree	Strongly Agree	Agree	Agree	Agree	Strongly Agree	Strongly Agree	Strongly Agree	Strongly Agree	Agree	Agree	Strongly Agree	Strongly Agree	Strongly Agree	Agree	Agree	Strongly Agree	Strongly Agree	Strongly Agree	Agree	Agree	Strongly Agree	Strongly Agree	Strongly Agree	Agree	Agree	Agree	Undecided	Undecided	Undecided
2020/10/04 11:34:03 PM GMT+1	Babcock University	Female	31-40	M.Phil/Ph.D/Ph.D	1-5 years	Agree	Strongly Agree	Agree	Strongly Agree	Undecided	Agree	Agree	Agree	Agree	Agree	Strongly Agree	Agree	Agree	Strongly Agree	Agree	Strongly Agree	Strongly Agree	Strongly Agree	Agree	Agree	Strongly Agree	Strongly Agree	Strongly Agree	Agree	Agree	Agree	Agree	Disagree	Agree	Agree	Agree	Agree	Strongly Agree	Strongly Agree	Strongly Agree	Strongly Agree	Agree	Strongly Agree	Strongly Agree	Agree	Agree	Strongly Agree	Agree	Agree
2020/10/04 11:34:03 PM GMT+1	Covenant University	Female	31-40	M.Sc/MBA	1-5 years	Strongly Agree	Strongly Agree	Strongly Agree	Strongly Agree	Strongly Agree	Agree	Strongly Agree	Strongly Agree	Strongly Agree	Strongly Agree	Strongly Agree	Strongly Agree	Strongly Agree	Strongly Agree	Strongly Agree	Agree	Agree	Agree	Agree	Agree	Agree	Strongly Agree	Agree	Strongly Agree	Strongly Agree	Strongly Agree	Strongly Agree	Strongly Agree	Agree	Agree	Strongly Agree	Agree	Agree	Agree	Strongly Agree	Strongly Agree	Strongly Agree	Strongly Agree	Agree	Agree	Strongly Agree	Strongly Agree	Strongly Agree	Agree
2020/10/04 11:34:04 PM GMT+1	Lagos State University	Female	21-30	B.Sc.	1-5 years	Strongly Agree	Agree	Agree	Agree	Agree	Agree	Agree	Agree	Agree	Agree	Agree	Agree	Agree	Strongly Agree	Agree	Agree	Undecided	Agree	Agree	Undecided	Agree	Agree	Agree	Agree	Agree	Agree	Strongly Agree	Disagree	Agree	Agree	Agree	Agree	Agree	Agree	Agree	Undecided	Agree	Agree	Agree	Agree	Agree	Undecided	Undecided	Agree
2020/10/04 11:34:06 PM GMT+1	University of Ibadan	Female	31-40	M.Sc/MBA	1-5 years	Strongly Agree	Strongly Agree	Strongly Agree	Agree	Undecided	Agree	Agree	Agree	Agree	Agree	Agree	Agree	Undecided	Undecided	Disagree	Agree	Agree	Agree	Agree	Agree	Agree	Agree	Agree	Strongly Agree	Strongly Agree	Agree	Agree	Agree	Disagree	Disagree	Agree	Agree	Agree	Agree	Agree	Agree	Strongly Agree	Agree	Agree	Agree	Agree	Agree	Undecided	Agree
2020/10/04 11:34:36 PM GMT+1	Covenant University	Male	21-30	M.Sc/MBA	1-5 years	Agree	Strongly Agree	Agree	Agree	Disagree	Agree	Agree	Agree	Agree	Strongly Agree	Strongly Agree	Undecided	Undecided	Agree	Agree	Undecided	Agree	Agree	Undecided	Agree	Agree	Agree	Undecided	Agree	Agree	Strongly Agree	Strongly Agree	Strongly Disagree	Disagree	Undecided	Undecided	Agree	Undecided	Undecided	Agree	Agree	Undecided	Disagree	Undecided	Undecided	Agree	Undecided	Agree	Undecided
2020/10/04 11:34:36 PM GMT+1	Babcock University	Female	21-30	B.Sc.	1-5 years	Strongly Agree	Agree	Agree	Strongly Agree	Agree	Agree	Strongly Agree	Undecided	Agree	Agree	Agree	Undecided	Agree	Undecided	Agree	Agree	Undecided	Agree	Undecided	Agree	Strongly Agree	Agree	Agree	Undecided	Agree	Agree	Agree	Undecided	Agree	Strongly Agree	Strongly Agree	Agree	Agree	Agree	Agree	Agree	Agree	Agree	Strongly Agree	Agree	Agree	Agree	Agree	Agree
2020/10/04 11:34:37 PM GMT+1	Lagos State University	Male	31-40	M.Sc/MBA	1-5 years	Strongly Agree	Agree	Agree	Agree	Agree	Agree	Agree	Agree	Agree	Strongly Agree	Agree	Agree	Agree	Strongly Agree	Agree	Agree	Agree	Agree	Strongly Agree	Strongly Agree	Agree	Agree	Agree	Agree	Agree	Strongly Agree	Agree	Undecided	Undecided	Agree	Strongly Agree	Agree	Agree	Agree	Agree	Agree	Agree	Agree	Agree	Strongly Agree	Strongly Agree	Agree	Agree	Agree
2020/10/04 11:34:37 PM GMT+1	Ladoke Akintola University	Male	21-30	M.Sc/MBA	1-5 years	Strongly Agree	Agree	Agree	Undecided	Agree	Agree	Agree	Undecided	Agree	Strongly Agree	Agree	Agree	Agree	Agree	Agree	Strongly Agree	Agree	Agree	Agree	Agree	Agree	Agree	Strongly Agree	Strongly Agree	Agree	Strongly Agree	Agree	Strongly Disagree	Undecided	Agree	Agree	Agree	Strongly Agree	Agree	Agree	Strongly Agree	Strongly Agree	Agree	Agree	Strongly Agree	Agree	Agree	Agree	Strongly Agree
2020/10/04 11:34:37 PM GMT+1	University of Lagos	Male	31-40	M.Sc/MBA	6-10 years	Agree	Agree	Strongly Agree	Strongly Agree	Agree	Strongly Agree	Strongly Agree	Agree	Agree	Strongly Agree	Agree	Undecided	Undecided	Agree	Agree	Agree	Agree	Agree	Agree	Agree	Strongly Agree	Strongly Agree	Strongly Agree	Strongly Agree	Strongly Agree	Strongly Agree	Agree	Disagree	Undecided	Agree	Agree	Agree	Agree	Agree	Agree	Agree	Agree	Agree	Agree	Strongly Agree	Agree	Agree	Agree	Strongly Agree
2020/10/04 11:34:37 PM GMT+1	University of Ibadan	Male	31-40	M.Sc/MBA	6-10 years	Strongly Agree	Strongly Agree	Strongly Agree	Agree	Disagree	Agree	Agree	Agree	Strongly Agree	Strongly Agree	Agree	Agree	Agree	Strongly Agree	Agree	Agree	Agree	Strongly Agree	Agree	Agree	Strongly Agree	Strongly Agree	Strongly Agree	Strongly Agree	Strongly Agree	Strongly Agree	Strongly Agree	Agree	Strongly Disagree	Agree	Agree	Agree	Agree	Agree	Strongly Agree	Strongly Agree	Strongly Agree	Strongly Agree	Strongly Agree	Strongly Agree	Strongly Agree	Disagree	Agree	Agree
2020/10/04 11:34:39 PM GMT+1	Covenant University	Female	31-40	M.Sc/MBA	1-5 years	Strongly Agree	Strongly Agree	Agree	Strongly Agree	Agree	Agree	Agree	Agree	Agree	Strongly Agree	Agree	Agree	Agree	Strongly Agree	Agree	Agree	Agree	Agree	Agree	Strongly Agree	Agree	Agree	Agree	Agree	Strongly Agree	Strongly Agree	Strongly Agree	Agree	Agree	Agree	Agree	Agree	Agree	Agree	Strongly Agree	Agree	Agree	Agree	Agree	Strongly Agree	Agree	Agree	Agree	Agree
2020/10/04 11:34:39 PM GMT+1	Babcock University	Male	41-50	M.Sc/MBA	1-5 years	Strongly Agree	Agree	Agree	Agree	Agree	Agree	Agree	Agree	Agree	Strongly Agree	Agree	Agree	Agree	Strongly Agree	Agree	Agree	Agree	Agree	Strongly Agree	Strongly Agree	Agree	Agree	Agree	Agree	Agree	Strongly Agree	Agree	Undecided	Undecided	Agree	Strongly Agree	Agree	Agree	Agree	Undecided	Agree	Strongly Agree	Agree	Agree	Strongly Agree	Strongly Agree	Agree	Agree	Agree
2020/10/04 11:34:40 PM GMT+1	Lagos State University	Male	41-50	M.Sc/MBA	1-5 years	Strongly Agree	Agree	Agree	Agree	Agree	Agree	Agree	Agree	Agree	Strongly Agree	Agree	Agree	Agree	Strongly Agree	Agree	Agree	Agree	Agree	Strongly Agree	Strongly Agree	Agree	Agree	Agree	Agree	Agree	Strongly Agree	Agree	Undecided	Undecided	Agree	Strongly Agree	Agree	Agree	Agree	Undecided	Agree	Strongly Agree	Agree	Agree	Strongly Agree	Strongly Agree	Agree	Agree	Agree
2020/10/04 11:34:40 PM GMT+1	Ladoke Akintola University	Male	41-50	M.Sc/MBA	1-5 years	Strongly Agree	Agree	Agree	Undecided	Agree	Agree	Agree	Agree	Agree	Strongly Agree	Strongly Agree	Agree	Agree	Strongly Agree	Strongly Agree	Agree	Strongly Agree	Agree	Agree	Agree	Agree	Agree	Strongly Agree	Strongly Agree	Agree	Strongly Agree	Agree	Strongly Disagree	Undecided	Agree	Agree	Agree	Strongly Agree	Agree	Agree	Strongly Agree	Strongly Agree	Agree	Agree	Strongly Agree	Strongly Agree	Strongly Agree	Agree	Strongly Agree
2020/10/04 11:34:41 PM GMT+1	University of Lagos	Female	50 and Above	M.Phil/Ph.D/Ph.D	16 years and above	Strongly Agree	Strongly Agree	Strongly Agree	Strongly Agree	Agree	Strongly Agree	Strongly Agree	Agree	Agree	Strongly Agree	Agree	Undecided	Undecided	Agree	Agree	Agree	Agree	Agree	Agree	Agree	Strongly Agree	Strongly Agree	Strongly Agree	Strongly Agree	Agree	Strongly Agree	Agree	Strongly Disagree	Undecided	Agree	Agree	Agree	Agree	Agree	Agree	Agree	Agree	Agree	Agree	Agree	Agree	Agree	Agree	Strongly Agree
2020/10/04 11:34:41 PM GMT+1	University of Ibadan	Male	31-40	M.Sc/MBA	1-5 years	Agree	Agree	Agree	Agree	Agree	Strongly Agree	Strongly Agree	Agree	Strongly Agree	Strongly Agree	Strongly Agree	Strongly Agree	Agree	Agree	Strongly Agree	Strongly Agree	Strongly Agree	Strongly Agree	Agree	Strongly Agree	Agree	Agree	Agree	Agree	Agree	Agree	Agree	Strongly Agree	Strongly Agree	Strongly Agree	Agree	Agree	Strongly Agree	Agree	Strongly Agree	Strongly Agree	Strongly Agree	Agree	Strongly Agree	Strongly Agree	Strongly Agree	Strongly Agree	Agree	Strongly Agree
2020/10/04 11:34:41 PM GMT+1	Covenant University	Male	31-40	M.Sc/MBA	1-5 years	Strongly Agree	Strongly Agree	Agree	Strongly Agree	Undecided	Agree	Strongly Agree	Strongly Agree	Strongly Agree	Strongly Agree	Agree	Agree	Strongly Agree	Strongly Agree	Agree	Agree	Strongly Agree	Strongly Agree	Strongly Agree	Strongly Agree	Agree	Strongly Agree	Strongly Agree	Strongly Agree	Strongly Agree	Strongly Agree	Strongly Agree	Undecided	Agree	Strongly Agree	Strongly Agree	Strongly Agree	Agree	Strongly Agree	Strongly Agree	Agree	Strongly Agree	Strongly Agree	Strongly Agree	Strongly Agree	Strongly Agree	Agree	Agree	Agree
2020/10/04 11:34:42 PM GMT+1	Babcock University	Male	31-40	B.Sc.	1-5 years	Strongly Agree	Agree	Agree	Strongly Agree	Strongly Agree	Strongly Agree	Agree	Agree	Agree	Strongly Agree	Agree	Strongly Agree	Strongly Agree	Strongly Agree	Agree	Agree	Agree	Strongly Agree	Agree	Agree	Agree	Strongly Agree	Agree	Strongly Agree	Agree	Strongly Agree	Strongly Agree	Agree	Agree	Agree	Strongly Agree	Agree	Agree	Agree	Agree	Undecided	Agree	Agree	Agree	Strongly Agree	Agree	Agree	Agree	Strongly Agree
2020/10/04 11:34:42 PM GMT+1	Lagos State University	Female	41-50	M.Sc/MBA	6-10 years	Strongly Agree	Strongly Agree	Strongly Agree	Agree	Disagree	Agree	Agree	Agree	Strongly Agree	Strongly Agree	Agree	Agree	Agree	Strongly Agree	Agree	Agree	Agree	Undecided	Agree	Agree	Agree	Agree	Agree	Agree	Agree	Strongly Agree	Agree	Disagree	Strongly Agree	Agree	Undecided	Agree	Strongly Agree	Agree	Agree	Agree	Strongly Agree	Undecided	Agree	Agree	Strongly Agree	Agree	Agree	Agree
2020/10/04 11:34:42 PM GMT+1	Lagos State University	Female	31-40	M.Sc/MBA	1-5 years	Strongly Agree	Strongly Agree	Agree	Agree	Agree	Agree	Agree	Agree	Agree	Agree	Agree	Agree	Agree	Agree	Agree	Agree	Agree	Agree	Undecided	Agree	Agree	Agree	Agree	Agree	Agree	Strongly Agree	Agree	Strongly Agree	Agree	Agree	Strongly Agree	Agree	Agree	Agree	Agree	Agree	Strongly Agree	Agree	Agree	Agree	Agree	Agree	Agree	Agree
2020/10/04 11:34:42 PM GMT+1	Ladoke Akintola University	Male	31-40	M.Phil/Ph.D/Ph.D	1-5 years	Strongly Agree	Agree	Agree	Agree	Agree	Agree	Agree	Agree	Undecided	Agree	Agree	Agree	Undecided	Agree	Agree	Agree	Agree	Agree	Undecided	Agree	Agree	Undecided	Agree	Agree	Undecided	Strongly Agree	Agree	Strongly Agree	Disagree	Strongly Agree	Agree	Undecided	Agree	Disagree	Undecided	Undecided	Agree	Strongly Agree	Undecided	Agree	Strongly Agree	Agree	Agree	Agree
2020/10/04 11:34:43 PM GMT+1	University of Lagos	Female	41-50	M.Sc/MBA	6-10 years	Strongly Agree	Agree	Agree	Agree	Undecided	Agree	Agree	Agree	Agree	Agree	Agree	Agree	Undecided	Agree	Disagree	Agree	Agree	Agree	Agree	Agree	Strongly Agree	Agree	Agree	Strongly Agree	Strongly Agree	Agree	Agree	Undecided	Agree	Disagree	Agree	Agree	Agree	Agree	Agree	Disagree	Agree	Agree	Agree	Agree	Agree	Agree	Undecided	Agree
2020/10/04 11:34:43 PM GMT+1	University of Ibadan	Male	41-50	M.Phil/Ph.D/Ph.D	11-15 years	Strongly Agree	Agree	Agree	Strongly Agree	Strongly Agree	Strongly Agree	Agree	Agree	Strongly Agree	Strongly Agree	Agree	Strongly Agree	Agree	Strongly Agree	Agree	Agree	Agree	Strongly Agree	Agree	Agree	Strongly Agree	Strongly Agree	Agree	Agree	Agree	Strongly Agree	Strongly Agree	Agree	Agree	Agree	Agree	Agree	Undecided	Agree	Agree	Agree	Undecided	Agree	Agree	Strongly Agree	Strongly Agree	Strongly Agree	Agree	Agree
2020/10/04 11:34:43 PM GMT+1	Babcock University	Male	31-40	M.Sc/MBA	1-5 years	Agree	Agree	Disagree	Strongly Agree	Agree	Agree	Strongly Agree	Agree	Agree	Agree	Agree	Agree	Agree	Agree	Agree	Agree	Agree	Agree	Agree	Agree	Agree	Undecided	Agree	Agree	Agree	Agree	Agree	Agree	Agree	Agree	Agree	Agree	Agree	Strongly Agree	Agree	Agree	Agree	Agree	Agree	Agree	Agree	Agree	Agree	Agree
2020/10/04 11:34:43 PM GMT+1	Lagos State University	Female	21-30	M.Sc/MBA	1-5 years	Strongly Agree	Agree	Agree	Agree	Agree	Agree	Agree	Agree	Agree	Agree	Agree	Agree	Agree	Agree	Agree	Agree	Agree	Agree	Agree	Agree	Strongly Agree	Strongly Agree	Agree	Agree	Agree	Strongly Agree	Strongly Agree	Strongly Disagree	Agree	Agree	Agree	Agree	Agree	Agree	Agree	Agree	Agree	Agree	Agree	Agree	Strongly Agree	Agree	Agree	Agree
2020/10/04 11:34:44 PM GMT+1	University of Ibadan	Female	31-40	M.Sc/MBA	1-5 years	Strongly Agree	Agree	Agree	Agree	Agree	Agree	Agree	Agree	Agree	Strongly Agree	Agree	Agree	Agree	Strongly Agree	Agree	Agree	Agree	Agree	Strongly Agree	Strongly Agree	Agree	Agree	Agree	Agree	Agree	Strongly Agree	Agree	Undecided	Undecided	Agree	Strongly Agree	Agree	Agree	Agree	Undecided	Agree	Strongly Agree	Agree	Agree	Strongly Agree	Strongly Agree	Agree	Agree	Agree
2020/10/04 11:34:44 PM GMT+1	Covenant University	Male	31-40	M.Sc/MBA	1-5 years	Strongly Agree	Agree	Agree	Agree	Agree	Agree	Strongly Agree	Strongly Agree	Agree	Strongly Agree	Agree	Strongly Agree	Agree	Strongly Agree	Agree	Agree	Agree	Agree	Agree	Agree	Agree	Strongly Agree	Agree	Strongly Agree	Agree	Strongly Agree	Strongly Agree	Undecided	Agree	Undecided	Agree	Agree	Agree	Agree	Agree	Agree	Undecided	Agree	Agree	Strongly Agree	Agree	Agree	Agree	Agree
2020/10/08 3:01:27 PM GMT+1	University of Lagos	Male	31-40	M.Sc/MBA	1-5 years	Agree	Agree	Agree	Agree	Strongly Agree	Strongly Agree	Strongly Agree	Strongly Agree	Strongly Agree	Strongly Agree	Agree	Agree	Agree	Agree	Agree	Agree	Agree	Agree	Agree	Agree	Agree	Strongly Agree	Agree	Strongly Agree	Strongly Agree	Strongly Agree	Strongly Agree	Disagree	Agree	Agree	Agree	Agree	Agree	Agree	Agree	Strongly Agree	Strongly Agree	Strongly Agree	Strongly Agree	Strongly Agree	Strongly Agree	Strongly Agree	Strongly Agree	Strongly Agree
2020/10/08 3:03:47 PM GMT+1	University of Ibadan	Male	41-50	M.Phil/Ph.D/Ph.D	11-15 years	Strongly Agree	Strongly Agree	Strongly Agree	Strongly Agree	Strongly Agree	Agree	Strongly Agree	Strongly Agree	Strongly Agree	Strongly Agree	Agree	Strongly Agree	Agree	Strongly Agree	Strongly Agree	Strongly Agree	Strongly Agree	Strongly Agree	Agree	Agree	Strongly Agree	Strongly Agree	Agree	Agree	Strongly Agree	Strongly Agree	Strongly Agree	Strongly Agree	Strongly Agree	Strongly Agree	Agree	Agree	Agree	Agree	Agree	Agree	Strongly Agree	Strongly Agree	Agree	Agree	Strongly Agree	Agree	Agree	Agree
2020/10/08 3:05:57 PM GMT+1	Covenant University	Female	31-40	M.Sc/MBA	1-5 years	Strongly Agree	Agree	Agree	Agree	Agree	Agree	Agree	Strongly Agree	Agree	Agree	Agree	Agree	Agree	Agree	Agree	Agree	Agree	Agree	Agree	Agree	Agree	Strongly Agree	Agree	Agree	Agree	Agree	Agree	Agree	Agree	Agree	Agree	Agree	Agree	Agree	Agree	Agree	Agree	Agree	Agree	Agree	Agree	Agree	Agree	Agree
2020/10/08 3:08:07 PM GMT+1	Babcock University	Male	31-40	M.Phil/Ph.D/Ph.D	6-10 years	Strongly Agree	Strongly Agree	Agree	Agree	Disagree	Agree	Agree	Agree	Agree	Agree	Agree	Agree	Agree	Agree	Agree	Strongly Agree	Agree	Strongly Agree	Strongly Agree	Agree	Agree	Agree	Strongly Agree	Agree	Strongly Agree	Strongly Agree	Agree	Agree	Agree	Strongly Agree	Agree	Strongly Agree	Agree	Agree	Agree	Strongly Agree	Agree	Agree	Strongly Agree	Agree	Agree	Agree	Agree	Agree
2020/10/08 3:10:03 PM GMT+1	Lagos State University	Male	50 and Above	M.Phil/Ph.D/Ph.D	16 years and above	Strongly Agree	Agree	Agree	Agree	Agree	Strongly Agree	Strongly Agree	Strongly Agree	Strongly Agree	Strongly Agree	Agree	Agree	Agree	Agree	Agree	Agree	Strongly Agree	Strongly Agree	Agree	Agree	Strongly Agree	Strongly Agree	Strongly Agree	Strongly Agree	Strongly Agree	Strongly Agree	Strongly Agree	Agree	Agree	Agree	Agree	Agree	Agree	Agree	Agree	Agree	Agree	Strongly Agree	Strongly Agree	Strongly Agree	Strongly Agree	Strongly Agree	Agree	Agree
2020/10/08 3:12:39 PM GMT+1	Ladoke Akintola University	Male	41-50	M.Sc/MBA	1-5 years	Agree	Strongly Agree	Agree	Agree	Agree	Agree	Strongly Agree	Agree	Agree	Agree	Agree	Strongly Agree	Strongly Agree	Agree	Agree	Agree	Agree	Agree	Agree	Agree	Agree	Strongly Agree	Agree	Strongly Agree	Strongly Agree	Strongly Agree	Agree	Agree	Agree	Agree	Agree	Agree	Agree	Agree	Agree	Agree	Strongly Agree	Agree	Agree	Agree	Agree	Agree	Agree	Agree
2020/10/08 3:14:44 PM GMT+1	University of Lagos	Male	41-50	M.Sc/MBA	1-5 years	Strongly Agree	Strongly Agree	Agree	Agree	Agree	Agree	Agree	Agree	Agree	Agree	Agree	Agree	Agree	Agree	Agree	Agree	Agree	Agree	Agree	Agree	Agree	Agree	Agree	Agree	Agree	Agree	Agree	Agree	Agree	Agree	Agree	Agree	Agree	Agree	Agree	Agree	Agree	Agree	Agree	Agree	Agree	Agree	Agree	Agree
2020/10/08 3:16:05 PM GMT+1	University of Lagos	Male	41-50	M.Sc/MBA	1-5 years	Strongly Agree	Strongly Agree	Agree	Agree	Agree	Agree	Agree	Agree	Agree	Agree	Agree	Agree	Agree	Agree	Agree	Agree	Agree	Agree	Agree	Agree	Agree	Agree	Agree	Agree	Agree	Agree	Agree	Agree	Agree	Agree	Agree	Agree	Agree	Agree	Agree	Agree	Agree	Agree	Agree	Agree	Agree	Agree	Agree	Agree
2020/10/08 11:33:35 PM GMT+1	University of Lagos	Male	41-50	M.Sc/MBA	1-5 years	Strongly Agree	Strongly Agree	Agree	Agree	Agree	Agree	Agree	Agree	Agree	Agree	Agree	Agree	Agree	Agree	Agree	Agree	Agree	Agree	Agree	Agree	Agree	Agree	Agree	Agree	Agree	Agree	Agree	Agree	Agree	Agree	Agree	Agree	Agree	Agree	Agree	Agree	Agree	Agree	Agree	Agree	Agree	Agree	Agree	Agree
2020/10/10 9:54:24 PM GMT+1	Covenant University	Male	31-40	M.Sc/MBA	1-5 years	Strongly Agree	Strongly Agree	Strongly Agree	Strongly Agree	Strongly Agree	Strongly Agree	Strongly Agree	Strongly Agree	Strongly Agree	Strongly Agree	Agree	Agree	Agree	Strongly Agree	Agree	Strongly Agree	Agree	Strongly Agree	Agree	Agree	Strongly Agree	Strongly Agree	Strongly Agree	Strongly Agree	Strongly Agree	Strongly Agree	Strongly Agree	Strongly Agree	Strongly Agree	Strongly Agree	Agree	Agree	Agree	Agree	Agree	Agree	Agree	Agree	Agree	Agree	Agree	Agree	Agree	Agree
2020/10/10 10:04:40 PM GMT+1	University of Ibadan	Female	41-50	M.Phil/Ph.D/Ph.D	11-15 years	Agree	Strongly Agree	Agree	Strongly Agree	Agree	Agree	Agree	Strongly Agree	Agree	Strongly Agree	Strongly Agree	Agree	Strongly Disagree	Strongly Agree	Agree	Disagree	Agree	Agree	Agree	Agree	Agree	Strongly Agree	Agree	Strongly Agree	Strongly Agree	Agree	Agree	Undecided	Agree	Disagree	Agree	Agree	Agree	Agree	Strongly Agree	Strongly Agree	Agree	Agree	Strongly Agree	Agree	Agree	Strongly Agree	Agree	Strongly Agree
2020/10/11 12:18:48 PM GMT+1	Covenant University	Female	31-40	M.Phil/Ph.D/Ph.D	11-15 years	Agree	Agree	Agree	Agree	Agree	Agree	Agree	Strongly Agree	Strongly Agree	Agree	Agree	Agree	Strongly Agree	Strongly Agree	Agree	Agree	Strongly Agree	Agree	Strongly Agree	Agree	Agree	Agree	Strongly Agree	Agree	Agree	Agree	Agree	Strongly Agree	Agree	Agree	Agree	Strongly Agree	Strongly Agree	Agree	Undecided	Agree	Agree	Agree	Agree	Agree	Agree	Strongly Agree	Agree	Undecided
2020/10/11 12:23:15 PM GMT+1	University of Ibadan	Male	41-50	M.Phil/Ph.D/Ph.D	6-10 years	Strongly Agree	Strongly Agree	Strongly Agree	Strongly Agree	Agree	Agree	Agree	Agree	Agree	Agree	Disagree	Disagree	Disagree	Agree	Undecided	Agree	Agree	Agree	Undecided	Agree	Agree	Agree	Strongly Agree	Agree	Strongly Agree	Agree	Strongly Agree	Disagree	Agree	Strongly Agree	Strongly Agree	Agree	Agree	Strongly Agree	Agree	Agree	Strongly Agree	Agree	Strongly Agree	Agree	Agree	Agree	Strongly Agree	Agree
2020/10/11 12:27:05 PM GMT+1	Covenant University	Female	31-40	M.Phil/Ph.D/Ph.D	1-5 years	Agree	Strongly Agree	Strongly Agree	Agree	Agree	Strongly Agree	Strongly Agree	Strongly Agree	Agree	Agree	Strongly Agree	Undecided	Agree	Undecided	Agree	Disagree	Agree	Strongly Agree	Agree	Agree	Agree	Agree	Agree	Agree	Strongly Agree	Strongly Agree	Agree	Agree	Strongly Agree	Strongly Agree	Agree	Agree	Strongly Agree	Agree	Strongly Agree	Agree	Agree	Agree	Strongly Agree	Strongly Agree	Agree	Strongly Agree	Strongly Agree	Agree
2020/10/11 12:29:09 PM GMT+1	University of Lagos	Male	31-40	M.Sc/MBA	1-5 years	Strongly Agree	Strongly Agree	Strongly Agree	Strongly Agree	Strongly Agree	Agree	Agree	Strongly Agree	Strongly Agree	Strongly Agree	Strongly Agree	Strongly Agree	Strongly Agree	Strongly Agree	Strongly Agree	Agree	Agree	Agree	Agree	Agree	Strongly Agree	Agree	Agree	Strongly Agree	Strongly Agree	Strongly Agree	Strongly Agree	Strongly Agree	Agree	Agree	Strongly Agree	Agree	Agree	Agree	Strongly Agree	Strongly Agree	Strongly Agree	Strongly Agree	Agree	Agree	Strongly Agree	Strongly Agree	Strongly Agree	Agree
2020/10/11 12:33:26 PM GMT+1	Lagos State University	Male	21-30	M.Sc/MBA	1-5 years	Agree	Agree	Agree	Strongly Agree	Strongly Agree	Agree	Strongly Agree	Strongly Agree	Strongly Agree	Agree	Undecided	Agree	Agree	Agree	Agree	Agree	Strongly Agree	Undecided	Undecided	Agree	Agree	Agree	Strongly Agree	Agree	Agree	Agree	Agree	Agree	Agree	Agree	Strongly Agree	Agree	Undecided	Agree	Agree	Strongly Agree	Strongly Agree	Strongly Agree	Agree	Agree	Agree	Agree	Agree	Agree
2020/10/11 12:37:20 PM GMT+1	Covenant University	Male	41-50	M.Phil/Ph.D/Ph.D	11-15 years	Strongly Agree	Strongly Agree	Strongly Agree	Agree	Agree	Agree	Agree	Agree	Strongly Agree	Strongly Agree	Agree	Strongly Agree	Agree	Agree	Strongly Agree	Strongly Agree	Agree	Strongly Agree	Strongly Agree	Agree	Strongly Agree	Strongly Agree	Agree	Agree	Agree	Agree	Strongly Agree	Agree	Agree	Strongly Agree	Agree	Agree	Strongly Agree	Agree	Strongly Agree	Agree	Strongly Agree	Agree	Agree	Strongly Agree	Strongly Agree	Strongly Agree	Agree	Agree
2020/10/11 12:39:48 PM GMT+1	Lagos State University	Male	31-40	M.Phil/Ph.D/Ph.D	6-10 years	Strongly Agree	Strongly Agree	Strongly Agree	Strongly Agree	Strongly Agree	Strongly Agree	Agree	Agree	Agree	Agree	Strongly Agree	Strongly Agree	Disagree	Strongly Agree	Agree	Strongly Agree	Strongly Agree	Agree	Agree	Agree	Agree	Agree	Strongly Agree	Agree	Agree	Agree	Strongly Agree	Agree	Agree	Agree	Agree	Agree	Strongly Agree	Strongly Agree	Strongly Agree	Agree	Agree	Agree	Agree	Strongly Agree	Agree	Strongly Agree	Strongly Agree	Strongly Agree
2020/10/11 12:42:10 PM GMT+1	Covenant University	Female	31-40	M.Sc/MBA	1-5 years	Strongly Agree	Strongly Agree	Agree	Agree	Agree	Strongly Agree	Agree	Agree	Strongly Agree	Strongly Agree	Strongly Agree	Agree	Strongly Disagree	Strongly Agree	Agree	Strongly Agree	Agree	Agree	Undecided	Agree	Agree	Strongly Agree	Agree	Agree	Strongly Agree	Agree	Agree	Strongly Agree	Agree	Agree	Agree	Strongly Agree	Agree	Agree	Agree	Strongly Agree	Strongly Agree	Strongly Agree	Agree	Agree	Strongly Agree	Strongly Agree	Strongly Agree	Agree
2020/10/11 12:52:25 PM GMT+1	University of Lagos	Male	31-40	M.Sc/MBA	1-5 years	Agree	Strongly Agree	Strongly Agree	Agree	Agree	Agree	Agree	Strongly Agree	Agree	Strongly Agree	Agree	Agree	Strongly Disagree	Agree	Strongly Agree	Strongly Agree	Strongly Agree	Strongly Agree	Agree	Agree	Strongly Agree	Strongly Agree	Agree	Strongly Agree	Agree	Strongly Agree	Strongly Agree	Agree	Agree	Strongly Agree	Strongly Agree	Agree	Agree	Strongly Agree	Strongly Agree	Strongly Agree	Agree	Agree	Strongly Agree	Agree	Strongly Agree	Strongly Agree	Strongly Agree	Agree
2020/10/11 12:54:51 PM GMT+1	University of Ibadan	Female	31-40	M.Sc/MBA	1-5 years	Undecided	Agree	Undecided	Agree	Agree	Strongly Agree	Agree	Agree	Strongly Agree	Agree	Strongly Agree	Agree	Strongly Disagree	Agree	Agree	Strongly Agree	Agree	Strongly Agree	Strongly Agree	Strongly Agree	Strongly Agree	Strongly Agree	Strongly Agree	Agree	Agree	Agree	Strongly Agree	Agree	Agree	Strongly Agree	Strongly Agree	Strongly Agree	Agree	Agree	Agree	Strongly Agree	Strongly Agree	Strongly Agree	Agree	Agree	Strongly Agree	Strongly Agree	Agree	Agree
2020/10/11 12:57:19 PM GMT+1	University of Lagos	Male	31-40	M.Phil/Ph.D/Ph.D	1-5 years	Agree	Agree	Strongly Agree	Strongly Agree	Agree	Agree	Strongly Agree	Agree	Agree	Agree	Agree	Strongly Agree	Agree	Agree	Strongly Agree	Disagree	Disagree	Disagree	Agree	Disagree	Strongly Agree	Agree	Strongly Agree	Agree	Agree	Strongly Agree	Agree	Disagree	Disagree	Agree	Agree	Undecided	Agree	Strongly Agree	Agree	Agree	Strongly Agree	Agree	Agree	Strongly Agree	Agree	Strongly Agree	Strongly Agree	Strongly Agree
2020/10/11 1:35:29 PM GMT+1	University of Lagos	Male	50 and Above	M.Phil/Ph.D/Ph.D	1-5 years	Agree	Agree	Strongly Agree	Strongly Agree	Strongly Agree	Agree	Strongly Agree	Agree	Strongly Agree	Agree	Agree	Undecided	Disagree	Agree	Strongly Agree	Agree	Agree	Strongly Agree	Strongly Agree	Agree	Agree	Strongly Agree	Strongly Agree	Agree	Strongly Agree	Strongly Agree	Strongly Agree	Agree	Undecided	Agree	Agree	Agree	Strongly Agree	Strongly Agree	Strongly Agree	Undecided	Agree	Strongly Agree	Agree	Strongly Agree	Undecided	Agree	Strongly Agree	Strongly Agree
2020/10/11 1:37:34 PM GMT+1	University of Ibadan	Female	41-50	M.Phil/Ph.D/Ph.D	11-15 years	Strongly Agree	Agree	Strongly Agree	Agree	Agree	Strongly Agree	Strongly Agree	Strongly Agree	Strongly Agree	Strongly Agree	Strongly Agree	Strongly Agree	Agree	Agree	Agree	Strongly Agree	Strongly Agree	Agree	Agree	Agree	Agree	Agree	Strongly Agree	Agree	Agree	Agree	Strongly Agree	Strongly Agree	Agree	Agree	Strongly Agree	Strongly Agree	Agree	Strongly Agree	Agree	Strongly Agree	Strongly Agree	Agree	Strongly Agree	Strongly Agree	Agree	Strongly Agree	Strongly Agree	Agree
2020/10/11 1:40:21 PM GMT+1	University of Lagos	Female	41-50	M.Phil/Ph.D/Ph.D	11-15 years	Strongly Agree	Strongly Agree	Strongly Agree	Strongly Agree	Agree	Agree	Strongly Agree	Strongly Agree	Agree	Agree	Agree	Strongly Disagree	Agree	Strongly Disagree	Agree	Strongly Agree	Agree	Strongly Agree	Agree	Strongly Agree	Strongly Agree	Strongly Agree	Strongly Agree	Strongly Agree	Agree	Strongly Agree	Agree	Strongly Agree	Strongly Agree	Agree	Strongly Agree	Agree	Agree	Undecided	Agree	Strongly Agree	Strongly Agree	Agree	Agree	Undecided	Strongly Agree	Strongly Agree	Agree	Strongly Agree
2020/10/11 1:43:09 PM GMT+1	University of Lagos	Male	21-30	M.Sc/MBA	11-15 years	Strongly Agree	Agree	Agree	Undecided	Undecided	Undecided	Agree	Agree	Agree	Agree	Agree	Undecided	Agree	Agree	Strongly Agree	Agree	Agree	Agree	Agree	Agree	Undecided	Undecided	Undecided	Undecided	Undecided	Undecided	Undecided	Undecided	Agree	Undecided	Undecided	Agree	Agree	Agree	Strongly Agree	Agree	Undecided	Strongly Agree	Agree	Agree	Strongly Agree	Agree	Strongly Agree	Undecided
2020/10/11 1:45:42 PM GMT+1	University of Ibadan	Male	41-50	M.Phil/Ph.D/Ph.D	6-10 years	Strongly Agree	Strongly Agree	Agree	Agree	Strongly Agree	Strongly Agree	Agree	Strongly Agree	Agree	Strongly Agree	Strongly Agree	Strongly Agree	Strongly Agree	Strongly Agree	Strongly Agree	Strongly Agree	Strongly Agree	Strongly Agree	Agree	Agree	Undecided	Agree	Strongly Agree	Strongly Agree	Agree	Agree	Agree	Agree	Strongly Agree	Agree	Agree	Strongly Agree	Agree	Strongly Agree	Agree	Strongly Agree	Agree	Strongly Agree	Strongly Agree	Strongly Agree	Agree	Agree	Strongly Agree	Agree
2020/10/11 1:52:03 PM GMT+1	University of Ibadan	Male	31-40	M.Phil/Ph.D/Ph.D	1-5 years	Strongly Agree	Agree	Agree	Agree	Strongly Agree	Strongly Agree	Agree	Agree	Strongly Agree	Undecided	Disagree	Undecided	Strongly Disagree	Undecided	Disagree	Strongly Agree	Strongly Agree	Agree	Agree	Undecided	Strongly Agree	Agree	Agree	Undecided	Agree	Agree	Strongly Agree	Agree	Agree	Disagree	Disagree	Agree	Strongly Agree	Agree	Agree	Agree	Agree	Strongly Agree	Strongly Agree	Agree	Agree	Agree	Agree	Agree
2020/10/11 1:54:29 PM GMT+1	University of Lagos	Male	41-50	M.Phil/Ph.D/Ph.D	11-15 years	Agree	Agree	Strongly Agree	Strongly Agree	Strongly Agree	Strongly Agree	Agree	Strongly Agree	Agree	Strongly Agree	Strongly Agree	Disagree	Strongly Disagree	Strongly Disagree	Agree	Strongly Agree	Agree	Undecided	Agree	Agree	Agree	Agree	Strongly Agree	Strongly Agree	Agree	Agree	Agree	Agree	Strongly Agree	Agree	Agree	Strongly Agree	Agree	Strongly Agree	Strongly Agree	Strongly Agree	Strongly Agree	Agree	Strongly Agree	Strongly Agree	Strongly Agree	Agree	Strongly Agree	Strongly Agree
2020/10/11 1:59:59 PM GMT+1	University of Ibadan	Male	31-40	M.Phil/Ph.D/Ph.D	1-5 years	Agree	Strongly Agree	Agree	Strongly Agree	Agree	Strongly Agree	Agree	Strongly Agree	Agree	Agree	Strongly Agree	Agree	Agree	Agree	Agree	Undecided	Agree	Agree	Agree	Agree	Agree	Strongly Agree	Undecided	Agree	Undecided	Agree	Undecided	Disagree	Agree	Undecided	Strongly Agree	Agree	Strongly Agree	Agree	Undecided	Agree	Strongly Agree	Agree	Agree	Strongly Agree	Agree	Undecided	Strongly Agree	Agree
2020/10/11 2:03:08 PM GMT+1	Covenant University	Male	21-30	M.Sc/MBA	1-5 years	Agree	Agree	Disagree	Disagree	Agree	Agree	Agree	Undecided	Agree	Agree	Agree	Agree	Agree	Agree	Disagree	Strongly Agree	Strongly Agree	Strongly Agree	Strongly Agree	Strongly Agree	Strongly Agree	Strongly Agree	Strongly Agree	Strongly Agree	Strongly Agree	Strongly Agree	Strongly Agree	Disagree	Undecided	Undecided	Undecided	Agree	Strongly Disagree	Disagree	Agree	Agree	Agree	Agree	Strongly Agree	Agree	Agree	Agree	Agree	Agree
2020/10/11 2:05:35 PM GMT+1	University of Lagos	Male	21-30	M.Sc/MBA	1-5 years	Agree	Agree	Agree	Undecided	Agree	Agree	Undecided	Undecided	Undecided	Agree	Undecided	Agree	Agree	Agree	Agree	Undecided	Undecided	Agree	Agree	Agree	Undecided	Undecided	Agree	Agree	Agree	Agree	Strongly Agree	Agree	Agree	Agree	Undecided	Undecided	Agree	Strongly Agree	Agree	Agree	Agree	Agree	Agree	Agree	Agree	Agree	Agree	Undecided
2020/10/11 2:12:22 PM GMT+1	University of Ibadan	Male	41-50	M.Phil/Ph.D/Ph.D	11-15 years	Agree	Strongly Agree	Agree	Undecided	Agree	Strongly Agree	Strongly Agree	Agree	Undecided	Agree	Agree	Agree	Disagree	Agree	Undecided	Undecided	Agree	Undecided	Agree	Agree	Strongly Agree	Strongly Agree	Strongly Agree	Undecided	Agree	Agree	Agree	Strongly Disagree	Disagree	Disagree	Disagree	Disagree	Agree	Disagree	Disagree	Undecided	Agree	Agree	Agree	Undecided	Agree	Disagree	Disagree	Agree
2020/10/11 2:15:49 PM GMT+1	University of Ibadan	Male	31-40	M.Sc/MBA	11-15 years	Strongly Agree	Strongly Agree	Strongly Agree	Strongly Agree	Strongly Agree	Strongly Agree	Strongly Agree	Strongly Agree	Strongly Agree	Strongly Agree	Agree	Agree	Agree	Agree	Agree	Strongly Agree	Strongly Agree	Strongly Agree	Strongly Agree	Strongly Agree	Agree	Strongly Agree	Agree	Strongly Agree	Strongly Agree	Agree	Strongly Agree	Strongly Agree	Disagree	Disagree	Agree	Agree	Agree	Agree	Agree	Strongly Agree	Strongly Agree	Strongly Agree	Strongly Agree	Strongly Agree	Strongly Agree	Agree	Agree	Agree
2020/10/11 2:18:58 PM GMT+1	University of Ibadan	Male	50 and Above	M.Phil/Ph.D/Ph.D	11-15 years	Strongly Agree	Strongly Agree	Agree	Agree	Strongly Agree	Strongly Agree	Agree	Strongly Agree	Strongly Agree	Agree	Agree	Agree	Strongly Agree	Strongly Agree	Strongly Agree	Agree	Agree	Agree	Agree	Strongly Agree	Strongly Agree	Strongly Agree	Agree	Agree	Strongly Agree	Strongly Agree	Strongly Agree	Agree	Agree	Agree	Agree	Strongly Agree	Agree	Agree	Agree	Agree	Strongly Agree	Strongly Agree	Strongly Agree	Strongly Agree	Strongly Agree	Agree	Agree	Agree
2020/10/11 2:24:50 PM GMT+1	University of Lagos	Female	21-30	M.Sc/MBA	1-5 years	Strongly Agree	Agree	Agree	Agree	Strongly Agree	Agree	Strongly Agree	Strongly Agree	Strongly Agree	Agree	Strongly Agree	Agree	Agree	Agree	Strongly Agree	Agree	Agree	Undecided	Undecided	Agree	Agree	Agree	Agree	Strongly Agree	Strongly Agree	Agree	Agree	Agree	Strongly Agree	Strongly Agree	Agree	Agree	Agree	Disagree	Undecided	Agree	Undecided	Undecided	Agree	Undecided	Agree	Agree	Agree	Agree
2020/10/11 2:27:28 PM GMT+1	University of Ibadan	Female	41-50	M.Phil/Ph.D/Ph.D	11-15 years	Strongly Agree	Strongly Agree	Strongly Agree	Agree	Strongly Agree	Strongly Agree	Agree	Strongly Agree	Strongly Agree	Strongly Agree	Strongly Agree	Strongly Agree	Disagree	Disagree	Strongly Agree	Strongly Agree	Agree	Strongly Agree	Strongly Agree	Agree	Strongly Agree	Undecided	Strongly Agree	Agree	Strongly Agree	Strongly Agree	Agree	Strongly Agree	Agree	Agree	Strongly Agree	Agree	Strongly Agree	Undecided	Agree	Strongly Agree	Strongly Agree	Strongly Agree	Strongly Agree	Strongly Agree	Agree	Agree	Agree	Strongly Agree
2020/10/11 2:33:44 PM GMT+1	Ladoke Akintola University	Male	31-40	M.Phil/Ph.D/Ph.D	6-10 years	Strongly Agree	Agree	Strongly Agree	Strongly Agree	Undecided	Strongly Agree	Strongly Agree	Strongly Agree	Strongly Agree	Strongly Agree	Agree	Agree	Disagree	Agree	Strongly Agree	Agree	Agree	Agree	Agree	Strongly Agree	Strongly Agree	Strongly Agree	Agree	Strongly Agree	Agree	Agree	Strongly Agree	Disagree	Disagree	Agree	Agree	Agree	Agree	Disagree	Agree	Agree	Agree	Agree	Agree	Strongly Agree	Agree	Strongly Agree	Undecided	Agree
2020/10/11 3:46:54 PM GMT+1	University of Lagos	Male	31-40	M.Phil/Ph.D/Ph.D	1-5 years	Agree	Agree	Strongly Agree	Strongly Agree	Strongly Disagree	Undecided	Agree	Agree	Strongly Agree	Strongly Agree	Agree	Agree	Undecided	Agree	Agree	Agree	Strongly Agree	Agree	Agree	Strongly Agree	Agree	Agree	Strongly Agree	Strongly Agree	Strongly Agree	Strongly Agree	Agree	Strongly Disagree	Agree	Agree	Undecided	Agree	Agree	Agree	Undecided	Agree	Agree	Agree	Strongly Agree	Agree	Strongly Agree	Agree	Agree	Strongly Agree
2020/10/11 3:50:53 PM GMT+1	University of Ibadan	Female	21-30	B.Sc.	1-5 years	Strongly Agree	Agree	Agree	Agree	Agree	Agree	Agree	Agree	Agree	Agree	Agree	Strongly Agree	Agree	Agree	Strongly Agree	Agree	Undecided	Agree	Agree	Agree	Strongly Agree	Agree	Agree	Strongly Agree	Agree	Strongly Agree	Agree	Agree	Agree	Strongly Agree	Strongly Agree	Strongly Agree	Strongly Agree	Agree	Agree	Agree	Agree	Agree	Agree	Undecided	Agree	Agree	Agree	Agree
2020/10/11 3:51:54 PM GMT+1	University of Lagos	Male	31-40	M.Sc/MBA	6-10 years	Agree	Agree	Agree	Strongly Agree	Agree	Agree	Strongly Agree	Strongly Agree	Agree	Agree	Strongly Agree	Agree	Agree	Undecided	Undecided	Agree	Agree	Agree	Agree	Agree	Agree	Agree	Strongly Agree	Strongly Agree	Strongly Agree	Strongly Agree	Strongly Agree	Agree	Disagree	Agree	Strongly Agree	Agree	Agree	Agree	Agree	Agree	Agree	Agree	Agree	Agree	Agree	Agree	Strongly Agree	Strongly Agree
2020/10/11 3:57:56 PM GMT+1	University of Lagos	Male	31-40	M.Sc/MBA	1-5 years	Agree	Agree	Agree	Agree	Agree	Agree	Agree	Agree	Agree	Agree	Agree	Agree	Agree	Undecided	Agree	Strongly Agree	Agree	Agree	Agree	Agree	Strongly Agree	Agree	Agree	Agree	Agree	Agree	Agree	Agree	Disagree	Agree	Agree	Agree	Agree	Agree	Agree	Strongly Agree	Strongly Agree	Agree	Agree	Strongly Agree	Agree	Agree	Strongly Agree	Strongly Agree
2020/10/11 4:02:39 PM GMT+1	Covenant University	Female	31-40	M.Phil/Ph.D/Ph.D	11-15 years	Agree	Agree	Agree	Strongly Agree	Strongly Agree	Strongly Agree	Agree	Strongly Agree	Strongly Agree	Agree	Agree	Agree	Strongly Agree	Agree	Strongly Agree	Strongly Agree	Agree	Undecided	Agree	Agree	Agree	Agree	Undecided	Agree	Agree	Agree	Strongly Agree	Disagree	Agree	Agree	Agree	Agree	Agree	Agree	Agree	Strongly Agree	Agree	Agree	Agree	Agree	Agree	Agree	Agree	Strongly Agree
2020/10/11 4:10:48 PM GMT+1	University of Ibadan	Male	41-50	M.Phil/Ph.D/Ph.D	6-10 years	Strongly Agree	Agree	Agree	Agree	Agree	Agree	Agree	Agree	Agree	Agree	Agree	Strongly Agree	Agree	Agree	Strongly Agree	Agree	Agree	Agree	Agree	Agree	Strongly Agree	Strongly Agree	Agree	Agree	Agree	Agree	Strongly Agree	Undecided	Undecided	Agree	Agree	Agree	Undecided	Agree	Agree	Strongly Agree	Agree	Strongly Agree	Agree	Undecided	Agree	Agree	Agree	Agree
2020/10/11 4:13:13 PM GMT+1	University of Ibadan	Male	31-40	M.Sc/MBA	1-5 years	Strongly Agree	Agree	Strongly Agree	Agree	Agree	Strongly Agree	Agree	Strongly Agree	Agree	Strongly Agree	Agree	Undecided	Undecided	Agree	Strongly Agree	Agree	Agree	Agree	Agree	Strongly Agree	Agree	Undecided	Agree	Agree	Agree	Agree	Agree	Disagree	Agree	Strongly Agree	Agree	Undecided	Undecided	Undecided	Undecided	Undecided	Agree	Agree	Agree	Agree	Agree	Strongly Agree	Agree	Agree
2020/10/11 4:26:04 PM GMT+1	University of Ibadan	Male	41-50	M.Phil/Ph.D/Ph.D	6-10 years	Agree	Strongly Agree	Agree	Disagree	Agree	Agree	Agree	Strongly Agree	Agree	Agree	Agree	Agree	Disagree	Agree	Disagree	Agree	Agree	Undecided	Agree	Agree	Agree	Agree	Undecided	Agree	Strongly Agree	Strongly Agree	Agree	Disagree	Strongly Disagree	Strongly Agree	Agree	Undecided	Disagree	Undecided	Undecided	Strongly Agree	Agree	Agree	Strongly Agree	Agree	Agree	Agree	Undecided	Agree
2020/10/11 4:28:18 PM GMT+1	University of Ibadan	Male	50 and Above	M.Phil/Ph.D/Ph.D	16 years and above	Agree	Agree	Agree	Undecided	Agree	Strongly Agree	Agree	Strongly Agree	Agree	Agree	Agree	Agree	Undecided	Agree	Strongly Agree	Strongly Agree	Strongly Agree	Strongly Agree	Undecided	Agree	Agree	Agree	Agree	Agree	Agree	Agree	Agree	Disagree	Agree	Agree	Strongly Agree	Strongly Agree	Agree	Agree	Agree	Agree	Agree	Agree	Strongly Agree	Agree	Agree	Agree	Agree	Agree
2020/10/11 4:31:03 PM GMT+1	University of Lagos	Female	41-50	M.Phil/Ph.D/Ph.D	6-10 years	Strongly Agree	Agree	Strongly Agree	Strongly Agree	Agree	Agree	Agree	Agree	Strongly Agree	Agree	Disagree	Agree	Agree	Agree	Agree	Agree	Strongly Agree	Undecided	Strongly Agree	Strongly Agree	Strongly Agree	Strongly Agree	Strongly Agree	Strongly Agree	Strongly Agree	Strongly Agree	Strongly Agree	Undecided	Strongly Agree	Strongly Agree	Agree	Agree	Agree	Agree	Strongly Agree	Agree	Agree	Agree	Agree	Agree	Agree	Strongly Agree	Strongly Agree	Strongly Agree
2020/10/11 4:35:28 PM GMT+1	University of Lagos	Female	41-50	M.Phil/Ph.D/Ph.D	11-15 years	Agree	Agree	Agree	Agree	Strongly Agree	Agree	Strongly Agree	Strongly Agree	Strongly Agree	Strongly Agree	Strongly Agree	Strongly Agree	Agree	Agree	Agree	Agree	Agree	Agree	Strongly Agree	Agree	Strongly Agree	Agree	Strongly Agree	Agree	Strongly Agree	Agree	Strongly Agree	Agree	Strongly Agree	Agree	Strongly Agree	Agree	Agree	Agree	Agree	Strongly Agree	Agree	Agree	Agree	Agree	Strongly Agree	Agree	Agree	Strongly Agree
2020/10/11 4:37:04 PM GMT+1	University of Lagos	Male	21-30	M.Sc/MBA	1-5 years	Strongly Agree	Strongly Agree	Strongly Agree	Agree	Agree	Agree	Agree	Agree	Agree	Agree	Agree	Strongly Agree	Agree	Agree	Agree	Agree	Agree	Strongly Agree	Agree	Agree	Agree	Agree	Agree	Strongly Agree	Agree	Agree	Agree	Agree	Agree	Strongly Agree	Agree	Strongly Agree	Agree	Undecided	Undecided	Agree	Agree	Agree	Agree	Strongly Agree	Strongly Agree	Strongly Agree	Strongly Agree	Strongly Agree
2020/10/11 4:46:09 PM GMT+1	University of Lagos	Female	31-40	M.Phil/Ph.D/Ph.D	11-15 years	Strongly Agree	Strongly Agree	Agree	Disagree	Strongly Agree	Strongly Agree	Strongly Agree	Agree	Agree	Strongly Agree	Agree	Agree	Agree	Agree	Strongly Agree	Agree	Strongly Agree	Undecided	Strongly Agree	Agree	Strongly Agree	Strongly Agree	Strongly Agree	Agree	Agree	Agree	Strongly Agree	Agree	Strongly Agree	Strongly Agree	Agree	Agree	Strongly Agree	Strongly Agree	Strongly Agree	Agree	Agree	Strongly Agree	Agree	Strongly Agree	Agree	Strongly Agree	Agree	Strongly Agree
2020/10/11 4:49:34 PM GMT+1	University of Ibadan	Male	31-40	M.Phil/Ph.D/Ph.D	6-10 years	Agree	Strongly Agree	Strongly Agree	Strongly Agree	Strongly Agree	Agree	Strongly Agree	Agree	Strongly Agree	Agree	Strongly Agree	Agree	Strongly Agree	Agree	Agree	Strongly Agree	Agree	Agree	Agree	Strongly Agree	Agree	Undecided	Agree	Strongly Agree	Agree	Strongly Agree	Strongly Agree	Agree	Agree	Agree	Strongly Agree	Agree	Agree	Agree	Agree	Agree	Strongly Agree	Agree	Strongly Agree	Agree	Agree	Agree	Strongly Agree	Agree
2020/10/11 6:40:21 PM GMT+1	University of Lagos	Male	41-50	M.Phil/Ph.D/Ph.D	6-10 years	Agree	Agree	Agree	Agree	Strongly Agree	Strongly Agree	Agree	Strongly Agree	Agree	Strongly Agree	Agree	Undecided	Agree	Strongly Agree	Undecided	Strongly Agree	Strongly Agree	Strongly Agree	Strongly Agree	Strongly Agree	Strongly Agree	Agree	Agree	Agree	Agree	Agree	Agree	Agree	Agree	Agree	Agree	Agree	Strongly Agree	Strongly Agree	Strongly Agree	Strongly Agree	Strongly Agree	Strongly Agree	Strongly Agree	Agree	Agree	Agree	Undecided	Agree
2020/10/11 6:45:32 PM GMT+1	University of Lagos	Female	41-50	M.Phil/Ph.D/Ph.D	6-10 years	Agree	Agree	Strongly Agree	Agree	Agree	Agree	Agree	Strongly Agree	Agree	Agree	Agree	Agree	Agree	Agree	Disagree	Agree	Strongly Agree	Strongly Agree	Agree	Agree	Strongly Agree	Agree	Strongly Agree	Strongly Agree	Agree	Agree	Agree	Agree	Agree	Strongly Agree	Undecided	Strongly Agree	Agree	Strongly Agree	Agree	Strongly Agree	Strongly Agree	Strongly Agree	Strongly Agree	Agree	Agree	Agree	Agree	Strongly Agree
2020/10/11 9:55:19 PM GMT+1	University of Lagos	Male	41-50	M.Phil/Ph.D/Ph.D	11-15 years	Agree	Strongly Agree	Agree	Strongly Agree	Agree	Agree	Strongly Agree	Agree	Agree	Strongly Agree	Strongly Agree	Agree	Strongly Agree	Agree	Agree	Strongly Agree	Agree	Undecided	Agree	Agree	Strongly Agree	Undecided	Agree	Agree	Agree	Agree	Agree	Agree	Disagree	Agree	Agree	Strongly Agree	Agree	Strongly Agree	Agree	Agree	Strongly Agree	Strongly Agree	Agree	Strongly Agree	Agree	Agree	Strongly Agree	Agree
2020/10/11 9:59:31 PM GMT+1	University of Lagos	Male	31-40	M.Sc/MBA	6-10 years	Agree	Agree	Agree	Agree	Agree	Agree	Agree	Strongly Agree	Agree	Strongly Agree	Agree	Strongly Agree	Agree	Strongly Agree	Agree	Agree	Agree	Agree	Strongly Agree	Agree	Agree	Agree	Agree	Agree	Strongly Agree	Strongly Agree	Agree	Agree	Agree	Agree	Agree	Agree	Agree	Agree	Agree	Agree	Agree	Strongly Agree	Agree	Agree	Agree	Agree	Agree	Agree
2020/10/11 11:10:21 PM GMT+1	University of Lagos	Male	31-40	M.Sc/MBA	6-10 years	Agree	Agree	Strongly Agree	Agree	Agree	Agree	Agree	Strongly Agree	Strongly Agree	Agree	Agree	Strongly Agree	Strongly Agree	Agree	Strongly Agree	Agree	Agree	Agree	Strongly Agree	Strongly Agree	Agree	Strongly Agree	Agree	Agree	Agree	Strongly Agree	Agree	Agree	Agree	Agree	Strongly Agree	Agree	Agree	Strongly Agree	Agree	Agree	Agree	Agree	Agree	Agree	Strongly Agree	Agree	Agree	Agree
[truncated: 6 more columns]
