# Supplementary material for: Data set on work routine management among academic staff in selected Nigerian University: The eustress perspective
Source: Data Brief. 2021 Nov 26;39:107621. doi: 10.1016/j.dib.2021.107621 (PMC8640227; doi:10.1016/j.dib.2021.107621)
Supplement: Supplementary file 2 [file mmc2.zip]

Archive with 2 entries (1 files):
- mmc2/
- mmc2/questionnaire on eustress.odt
