# Supplementary material for: Data set on work routine management among academic staff in selected Nigerian University: The eustress perspective
Source: Data Brief. 2021 Nov 26;39:107621. doi: 10.1016/j.dib.2021.107621 (PMC8640227; doi:10.1016/j.dib.2021.107621)
Supplement: Supplementary file 2 [file mmc2.zip › mmc2/questionnaire on eustress.odt]

A picture containing text, clipart

Description automatically generated

 Department of Business Management  
 					 College of Management and Social Sciences 
 					 Covenant University, Ota, Nigeria 
 September 10, 2020 
Dear Respondent,

RESEARCH QUESTIONNAIRE 

I am a Ph.D student in the above named institution carrying out a research on “Organizational Eustress and Academic Staff Performance in Selected Nigerian Universities”. This study is being undertaken in partial fulfilment of the requirements for the award of Ph.D in Business Administration.

Please kindly fill in the correct information needed for the completion of this research. All information supplied will be used for the purpose of this study and will be treated with utmost confidentiality. 

Thank you. 


Peter, Adeshola O.
(Researcher)  


RESEARCH QUESTIONNAIRE 
DEPARTMENT OF BUSINESS MANAGEMENT, COVENANT UNIVERSITY, OTA, OGUN STATE
 
 Dear Respondent,

This questionnaire is based on a Ph.D dissertation exploring “Organizational Eustress and Academic Staff Performance in Selected Nigerian Universities”. I kindly ask for your voluntary co-operation in filling out this questionnaire. All information supplied will be used for the purpose of this study and will be treated with utmost confidentiality.  

 Thank you


SECTION A: GENERAL INFORMATION
INSTRUCTION: Kindly tick (✓) as appropriate and comment where necessary. 
Name of University: (a) UNILAG [  ] (b) UI [  ] (c) CU [  ] (d) BABCOCK [  ] (e) LASU [  ] (f) LAUTECH [  ]
Gender: (a) Male  [  ]	 (b) Female  [  ]
Age: (a) 11 – 20 [  ] (b) 21 – 30 [  ] (c) 31 – 40 [  ] (d) 41 – 50 [  ] (e) 50 and above [  ]
Highest Educational Qualification: (a) B.Sc. [  ] (b) M.Sc/MBA [  ] (c) M.Phil/Ph.D/Ph.D [  ] Others  (Please specify)_______________
How long have you been lecturing at your university? (a) 1-5years [  ] (b) 6-10years [  ]  (c) 11-15years [  ] ( d) 16years and above [  ]
	
SECTION B: Kindly indicate by ticking (✓) as appropriate whether you “Strongly Agree (SA)”, “Agree (A)”, “Undecided (U)”, “Disagree (D)” or “Strongly Disagree (SD)”. 

S/N
Questions
SA 
A 
U 
D 
SD 

Work Routine Management 


1
My Job description is clear to me


2
I daily prioritise my responsibilities


3
My work schedule is well planned out


4
I keep an actionable to do list 


5
I take time out to engage in relaxation and exercise


Academic Advising


6
I am able to create time to counsel students  


7
Students benefit from my guidance 


8
I help students to have clarity of academic goals 


9
Students feel comfortable talking with me about concerns that pertain to academics


10
I motivate students to achieve their career goals


Meeting Research Requirement 


11
I develop appropriate programme and time table for my student supervision  


12
I create a scheduled plan for writing publication 


13
My calendar is organised to accommodate conferences and workshops attendance


14
I am motivated to engage in partnership and collaboration with other faculty  


15
I am able to meet the set publication criteria


Research Output


16
There is a high level of research productivity by academic staff 


17
Academic staff are able to produce quality research 


18
The research output of academic staff are of high impact 


19
Large number of publications are turned out by academic staff 


20
Universities have set up  research  department/ unit 
which  are  responsible for  coordinating  research  activities. 
Universities have set up  research  department/ unit 
which  are  responsible for  coordinating  research  activities. 
There is an effective research department in the university


Teaching Effectiveness


21
I am able to meet up with teaching obligation efficiently  


22
Class sessions are attended to promptly 


23
Teaching duties are discharged assiduously by academic staff 


24
I diligently attend to lecture time 


25
I have total control of my class


Role Demand  Management


26
My roles are performed skilfully  


27
I positively perceive my role   


28
My role is not demanding 


29
There is provision for social support by management


30
I engage in time management to cope with the demand of my role


Community Service Engagement


31
Community service engagement is able to solve social problems in my community


32
The community service in my university is highly effective  


33
Participation in developmental projects has impact in my community 


34
The university immediate community benefit from community service


35
The university has an effective community service group/facilitators


Cognitive Appraisal 


36
I am able to positively deal with the challenges of work routine


37
My years of experience help me to better deal with work stressors 


38
I have control over how work stressors affect me


39
I anticipate positive event while coping with strain 


40
I know what to do when I am under pressure  


Eustress 


41
I am able to effectively manage my work routine 


42
I take time out to relax occasionally


43
The university’s set publication requirements are met by academic staff


44
I am able to cope with the demand of my roles


45
I can strategically cope with job stressors 


Academic Staff Performance 


46
There is provision of academic advising for students by academic staff 


47
I impact my students through effective teaching


48
Quality and large number of research output is turned out by academic staff


49
I meet up with the timeline on my given task


50
I prepare lesson note regularly


Universities have set up  research  department/ unit 
which  are  responsible for  coordinating  research  activities. 
Universities have set up  research  department/ unit 
which  are  responsible for  coordinating  research  activ
